# Supplementary material for: Remineralization of early enamel lesions with a novel prepared tricalcium silicate paste
Source: Sci Rep. 2022 Jun 15;12:9926. doi: 10.1038/s41598-022-13608-0 (PMC9200717; doi:10.1038/s41598-022-13608-0)
Supplement: Supplementary file 1 — Supplementary Information 1. [file 41598_2022_13608_MOESM1_ESM.xlsx]

## Sheet: ورقة1
1	1	1	252	1	SDF - Demn - 50 micron
1	1	1	299	1	SDF - Demn - 50 micron
1	1	1	134	1	SDF - Demn - 50 micron
1	1	1	188	1	SDF - Demn - 50 micron
1	1	1	197	1	SDF - Demn - 50 micron
1	1	1	267	1	SDF - Demn - 50 micron
1	1	1	217	1	SDF - Demn - 50 micron
1	1	1	203	1	SDF - Demn - 50 micron
1	1	1	213	1	SDF - Demn - 50 micron
1	1	1	196	1	SDF - Demn - 50 micron
1	1	2	270	2	SDF -Demn - 100 micron
1	1	2	322	2	SDF -Demn - 100 micron
1	1	2	173	2	SDF -Demn - 100 micron
1	1	2	208	2	SDF -Demn - 100 micron
1	1	2	205	2	SDF -Demn - 100 micron
1	1	2	312	2	SDF -Demn - 100 micron
1	1	2	278	2	SDF -Demn - 100 micron
1	1	2	238	2	SDF -Demn - 100 micron
1	1	2	261	2	SDF -Demn - 100 micron
1	1	2	182	2	SDF -Demn - 100 micron
1	1	3	313	3	SDF - Demn - 150 micron
1	1	3	288	3	SDF - Demn - 150 micron
1	1	3	168	3	SDF - Demn - 150 micron
1	1	3	243	3	SDF - Demn - 150 micron
1	1	3	240	3	SDF - Demn - 150 micron
1	1	3	329	3	SDF - Demn - 150 micron
1	1	3	292	3	SDF - Demn - 150 micron
1	1	3	244	3	SDF - Demn - 150 micron
1	1	3	282	3	SDF - Demn - 150 micron
1	1	3	215	3	SDF - Demn - 150 micron
1	2	1	272	4	SDF - Remn - 50 micron
1	2	1	303	4	SDF - Remn - 50 micron
1	2	1	227	4	SDF - Remn - 50 micron
1	2	1	252	4	SDF - Remn - 50 micron
1	2	1	254	4	SDF - Remn - 50 micron
1	2	1	278	4	SDF - Remn - 50 micron
1	2	1	242	4	SDF - Remn - 50 micron
1	2	1	271	4	SDF - Remn - 50 micron
1	2	1	242	4	SDF - Remn - 50 micron
1	2	1	266	4	SDF - Remn - 50 micron
1	2	2	281	5	SDF - Remn - 100 micron
1	2	2	327	5	SDF - Remn - 100 micron
1	2	2	267	5	SDF - Remn - 100 micron
1	2	2	279	5	SDF - Remn - 100 micron
1	2	2	281	5	SDF - Remn - 100 micron
1	2	2	321	5	SDF - Remn - 100 micron
1	2	2	278	5	SDF - Remn - 100 micron
1	2	2	291	5	SDF - Remn - 100 micron
1	2	2	277	5	SDF - Remn - 100 micron
1	2	2	280	5	SDF - Remn - 100 micron
1	2	3	317	6	SDF - Remn - 150 micron
1	2	3	324	6	SDF - Remn - 150 micron
1	2	3	271	6	SDF - Remn - 150 micron
1	2	3	283	6	SDF - Remn - 150 micron
1	2	3	288	6	SDF - Remn - 150 micron
1	2	3	333	6	SDF - Remn - 150 micron
1	2	3	301	6	SDF - Remn - 150 micron
1	2	3	290	6	SDF - Remn - 150 micron
1	2	3	298	6	SDF - Remn - 150 micron
1	2	3	285	6	SDF - Remn - 150 micron
2	1	1	223	7	CPP/ACP - Demn - 50 micron
2	1	1	162	7	CPP/ACP - Demn - 50 micron
2	1	1	179	7	CPP/ACP - Demn - 50 micron
2	1	1	174	7	CPP/ACP - Demn - 50 micron
2	1	1	269	7	CPP/ACP - Demn - 50 micron
2	1	1	187	7	CPP/ACP - Demn - 50 micron
2	1	1	258	7	CPP/ACP - Demn - 50 micron
2	1	1	192	7	CPP/ACP - Demn - 50 micron
2	1	1	88	7	CPP/ACP - Demn - 50 micron
2	1	1	168	7	CPP/ACP - Demn - 50 micron
2	1	2	280	8	CPP/ACP - Demn - 100 micron
2	1	2	170	8	CPP/ACP - Demn - 100 micron
2	1	2	190	8	CPP/ACP - Demn - 100 micron
2	1	2	198	8	CPP/ACP - Demn - 100 micron
2	1	2	300	8	CPP/ACP - Demn - 100 micron
2	1	2	199	8	CPP/ACP - Demn - 100 micron
2	1	2	295	8	CPP/ACP - Demn - 100 micron
2	1	2	214	8	CPP/ACP - Demn - 100 micron
2	1	2	140	8	CPP/ACP - Demn - 100 micron
2	1	2	177	8	CPP/ACP - Demn - 100 micron
2	1	3	312	9	CPP/ACP - Demn - 150 micron
2	1	3	160	9	CPP/ACP - Demn - 150 micron
2	1	3	214	9	CPP/ACP - Demn - 150 micron
2	1	3	216	9	CPP/ACP - Demn - 150 micron
2	1	3	284	9	CPP/ACP - Demn - 150 micron
2	1	3	221	9	CPP/ACP - Demn - 150 micron
2	1	3	279	9	CPP/ACP - Demn - 150 micron
2	1	3	224	9	CPP/ACP - Demn - 150 micron
2	1	3	164	9	CPP/ACP - Demn - 150 micron
2	1	3	195	9	CPP/ACP - Demn - 150 micron
2	2	1	294	10	CPP/ACP - Remn - 50 micron
2	2	1	196	10	CPP/ACP - Remn - 50 micron
2	2	1	275	10	CPP/ACP - Remn - 50 micron
2	2	1	260	10	CPP/ACP - Remn - 50 micron
2	2	1	291	10	CPP/ACP - Remn - 50 micron
2	2	1	286	10	CPP/ACP - Remn - 50 micron
2	2	1	300	10	CPP/ACP - Remn - 50 micron
2	2	1	237	10	CPP/ACP - Remn - 50 micron
2	2	1	164	10	CPP/ACP - Remn - 50 micron
2	2	1	253	10	CPP/ACP - Remn - 50 micron
2	2	2	312	11	CPP/ACP - Remn - 100 micron
2	2	2	233	11	CPP/ACP - Remn - 100 micron
2	2	2	290	11	CPP/ACP - Remn - 100 micron
2	2	2	275	11	CPP/ACP - Remn - 100 micron
2	2	2	334	11	CPP/ACP - Remn - 100 micron
2	2	2	297	11	CPP/ACP - Remn - 100 micron
2	2	2	347	11	CPP/ACP - Remn - 100 micron
2	2	2	266	11	CPP/ACP - Remn - 100 micron
2	2	2	195	11	CPP/ACP - Remn - 100 micron
2	2	2	285	11	CPP/ACP - Remn - 100 micron
2	2	3	343	12	CPP/ACP - Remn -150 micron
2	2	3	247	12	CPP/ACP - Remn -150 micron
2	2	3	312	12	CPP/ACP - Remn -150 micron
2	2	3	289	12	CPP/ACP - Remn -150 micron
2	2	3	331	12	CPP/ACP - Remn -150 micron
2	2	3	311	12	CPP/ACP - Remn -150 micron
2	2	3	347	12	CPP/ACP - Remn -150 micron
2	2	3	289	12	CPP/ACP - Remn -150 micron
2	2	3	221	12	CPP/ACP - Remn -150 micron
2	2	3	287	12	CPP/ACP - Remn -150 micron
3	1	1	211	13	TCS - Demn - 50 micron
3	1	1	161	13	TCS - Demn - 50 micron
3	1	1	251	13	TCS - Demn - 50 micron
3	1	1	132	13	TCS - Demn - 50 micron
3	1	1	137	13	TCS - Demn - 50 micron
3	1	1	67	13	TCS - Demn - 50 micron
3	1	1	240	13	TCS - Demn - 50 micron
3	1	1	237	13	TCS - Demn - 50 micron
3	1	1	153	13	TCS - Demn - 50 micron
3	1	1	147	13	TCS - Demn - 50 micron
3	1	2	250	14	TCS - Demn - 100 micron
3	1	2	171	14	TCS - Demn - 100 micron
3	1	2	290	14	TCS - Demn - 100 micron
3	1	2	159	14	TCS - Demn - 100 micron
3	1	2	128	14	TCS - Demn - 100 micron
3	1	2	83	14	TCS - Demn - 100 micron
3	1	2	232	14	TCS - Demn - 100 micron
3	1	2	247	14	TCS - Demn - 100 micron
3	1	2	155	14	TCS - Demn - 100 micron
3	1	2	197	14	TCS - Demn - 100 micron
3	1	3	258	15	TCS - Demn - 150 micron
3	1	3	187	15	TCS - Demn - 150 micron
3	1	3	298	15	TCS - Demn - 150 micron
3	1	3	196	15	TCS - Demn - 150 micron
3	1	3	149	15	TCS - Demn - 150 micron
3	1	3	90	15	TCS - Demn - 150 micron
3	1	3	252	15	TCS - Demn - 150 micron
3	1	3	269	15	TCS - Demn - 150 micron
3	1	3	171	15	TCS - Demn - 150 micron
3	1	3	222	15	TCS - Demn - 150 micron
3	2	1	288	16	TCS - Remn - 50 micron
3	2	1	298	16	TCS - Remn - 50 micron
3	2	1	287	16	TCS - Remn - 50 micron
3	2	1	289	16	TCS - Remn - 50 micron
3	2	1	243	16	TCS - Remn - 50 micron
3	2	1	218	16	TCS - Remn - 50 micron
3	2	1	291	16	TCS - Remn - 50 micron
3	2	1	288	16	TCS - Remn - 50 micron
3	2	1	255	16	TCS - Remn - 50 micron
3	2	1	231	16	TCS - Remn - 50 micron
3	2	2	304	17	TCS - Remn - 100 micron
3	2	2	345	17	TCS - Remn - 100 micron
3	2	2	321	17	TCS - Remn - 100 micron
3	2	2	291	17	TCS - Remn - 100 micron
3	2	2	265	17	TCS - Remn - 100 micron
3	2	2	244	17	TCS - Remn - 100 micron
3	2	2	300	17	TCS - Remn - 100 micron
3	2	2	300	17	TCS - Remn - 100 micron
3	2	2	296	17	TCS - Remn - 100 micron
3	2	2	265	17	TCS - Remn - 100 micron
3	2	3	321	18	TCS - Remn - 150 micron
3	2	3	351	18	TCS - Remn - 150 micron
3	2	3	346	18	TCS - Remn - 150 micron
3	2	3	310	18	TCS - Remn - 150 micron
3	2	3	309	18	TCS - Remn - 150 micron
3	2	3	245	18	TCS - Remn - 150 micron
3	2	3	312	18	TCS - Remn - 150 micron
3	2	3	310	18	TCS - Remn - 150 micron
3	2	3	281	18	TCS - Remn - 150 micron
3	2	3	291	18	TCS - Remn - 150 micron
