# Supplementary material for: Remineralization of early enamel lesions with a novel prepared tricalcium silicate paste
Source: Sci Rep. 2022 Jun 15;12:9926. doi: 10.1038/s41598-022-13608-0 (PMC9200717; doi:10.1038/s41598-022-13608-0)
Supplement: Supplementary file 2 — Supplementary Information 2. [file 41598_2022_13608_MOESM2_ESM.xlsx]

## Sheet: ورقة1
1	1	1	0.27	0.17	1	SDF - Demn - 50 micron
1	1	1	0.3	0.18	1	SDF - Demn - 50 micron
1	1	1	0.21	0.15	1	SDF - Demn - 50 micron
1	1	1	0.31	0.18	1	SDF - Demn - 50 micron
1	1	1	0.29	0.15	1	SDF - Demn - 50 micron
1	1	1	0.28	0.14	1	SDF - Demn - 50 micron
1	1	1	0.35	0.18	1	SDF - Demn - 50 micron
1	1	1	0.22	0.15	1	SDF - Demn - 50 micron
1	1	1	0.27	0.17	1	SDF - Demn - 50 micron
1	1	1	0.28	0.18	1	SDF - Demn - 50 micron
1	1	2	0.3	0.17	2	SDF -Demn - 100 micron
1	1	2	0.31	0.18	2	SDF -Demn - 100 micron
1	1	2	0.23	0.15	2	SDF -Demn - 100 micron
1	1	2	0.32	0.18	2	SDF -Demn - 100 micron
1	1	2	0.31	0.15	2	SDF -Demn - 100 micron
1	1	2	0.17	0.08	2	SDF -Demn - 100 micron
1	1	2	0.35	0.18	2	SDF -Demn - 100 micron
1	1	2	0.23	0.15	2	SDF -Demn - 100 micron
1	1	2	0.3	0.18	2	SDF -Demn - 100 micron
1	1	2	0.3	0.18	2	SDF -Demn - 100 micron
1	1	3	0.33	0.18	3	SDF - Demn - 150 micron
1	1	3	0.3	0.18	3	SDF - Demn - 150 micron
1	1	3	0.22	0.15	3	SDF - Demn - 150 micron
1	1	3	0.32	0.18	3	SDF - Demn - 150 micron
1	1	3	0.28	0.13	3	SDF - Demn - 150 micron
1	1	3	0.16	0.06	3	SDF - Demn - 150 micron
1	1	3	0.37	0.18	3	SDF - Demn - 150 micron
1	1	3	0.23	0.16	3	SDF - Demn - 150 micron
1	1	3	0.3	0.18	3	SDF - Demn - 150 micron
1	1	3	0.3	0.18	3	SDF - Demn - 150 micron
1	2	1	0.38	0.17	4	SDF - Remn - 50 micron
1	2	1	0.34	0.17	4	SDF - Remn - 50 micron
1	2	1	0.29	0.15	4	SDF - Remn - 50 micron
1	2	1	0.33	0.17	4	SDF - Remn - 50 micron
1	2	1	0.36	0.18	4	SDF - Remn - 50 micron
1	2	1	0.35	0.18	4	SDF - Remn - 50 micron
1	2	1	0.34	0.17	4	SDF - Remn - 50 micron
1	2	1	0.34	0.17	4	SDF - Remn - 50 micron
1	2	1	0.31	0.18	4	SDF - Remn - 50 micron
1	2	1	0.33	0.17	4	SDF - Remn - 50 micron
1	2	2	0.35	0.18	5	SDF - Remn - 100 micron
1	2	2	0.35	0.18	5	SDF - Remn - 100 micron
1	2	2	0.31	0.15	5	SDF - Remn - 100 micron
1	2	2	0.35	0.18	5	SDF - Remn - 100 micron
1	2	2	0.35	0.18	5	SDF - Remn - 100 micron
1	2	2	0.36	0.18	5	SDF - Remn - 100 micron
1	2	2	0.35	0.18	5	SDF - Remn - 100 micron
1	2	2	0.35	0.18	5	SDF - Remn - 100 micron
1	2	2	0.32	0.18	5	SDF - Remn - 100 micron
1	2	2	0.35	0.18	5	SDF - Remn - 100 micron
1	2	3	0.36	0.19	6	SDF - Remn - 150 micron
1	2	3	0.36	0.2	6	SDF - Remn - 150 micron
1	2	3	0.28	0.13	6	SDF - Remn - 150 micron
1	2	3	0.34	0.17	6	SDF - Remn - 150 micron
1	2	3	0.36	0.18	6	SDF - Remn - 150 micron
1	2	3	0.35	0.18	6	SDF - Remn - 150 micron
1	2	3	0.36	0.2	6	SDF - Remn - 150 micron
1	2	3	0.36	0.2	6	SDF - Remn - 150 micron
1	2	3	0.32	0.18	6	SDF - Remn - 150 micron
1	2	3	0.34	0.17	6	SDF - Remn - 150 micron
2	1	1	0.21	0.15	7	CPP/ACP - Demn - 50 micron
2	1	1	0.28	0.14	7	CPP/ACP - Demn - 50 micron
2	1	1	0.22	0.15	7	CPP/ACP - Demn - 50 micron
2	1	1	0.3	0.17	7	CPP/ACP - Demn - 50 micron
2	1	1	0.31	0.18	7	CPP/ACP - Demn - 50 micron
2	1	1	0.27	0.17	7	CPP/ACP - Demn - 50 micron
2	1	1	0.31	0.18	7	CPP/ACP - Demn - 50 micron
2	1	1	0.28	0.18	7	CPP/ACP - Demn - 50 micron
2	1	1	0.27	0.18	7	CPP/ACP - Demn - 50 micron
2	1	1	0.28	0.18	7	CPP/ACP - Demn - 50 micron
2	1	2	0.23	0.15	8	CPP/ACP - Demn - 100 micron
2	1	2	0.18	0.08	8	CPP/ACP - Demn - 100 micron
2	1	2	0.23	0.15	8	CPP/ACP - Demn - 100 micron
2	1	2	0.3	0.18	8	CPP/ACP - Demn - 100 micron
2	1	2	0.32	0.18	8	CPP/ACP - Demn - 100 micron
2	1	2	0.3	0.17	8	CPP/ACP - Demn - 100 micron
2	1	2	0.31	0.18	8	CPP/ACP - Demn - 100 micron
2	1	2	0.3	0.18	8	CPP/ACP - Demn - 100 micron
2	1	2	0.3	0.17	8	CPP/ACP - Demn - 100 micron
2	1	2	0.3	0.18	8	CPP/ACP - Demn - 100 micron
2	1	3	0.22	0.15	9	CPP/ACP - Demn - 150 micron
2	1	3	0.16	0.06	9	CPP/ACP - Demn - 150 micron
2	1	3	0.23	0.16	9	CPP/ACP - Demn - 150 micron
2	1	3	0.3	0.16	9	CPP/ACP - Demn - 150 micron
2	1	3	0.32	0.18	9	CPP/ACP - Demn - 150 micron
2	1	3	0.33	0.18	9	CPP/ACP - Demn - 150 micron
2	1	3	0.31	0.18	9	CPP/ACP - Demn - 150 micron
2	1	3	0.3	0.17	9	CPP/ACP - Demn - 150 micron
2	1	3	0.3	0.18	9	CPP/ACP - Demn - 150 micron
2	1	3	0.3	0.17	9	CPP/ACP - Demn - 150 micron
2	2	1	0.36	0.18	10	CPP/ACP - Remn - 50 micron
2	2	1	0.35	0.18	10	CPP/ACP - Remn - 50 micron
2	2	1	0.36	0.18	10	CPP/ACP - Remn - 50 micron
2	2	1	0.4	0.2	10	CPP/ACP - Remn - 50 micron
2	2	1	0.36	0.2	10	CPP/ACP - Remn - 50 micron
2	2	1	0.38	0.18	10	CPP/ACP - Remn - 50 micron
2	2	1	0.37	0.19	10	CPP/ACP - Remn - 50 micron
2	2	1	0.37	0.18	10	CPP/ACP - Remn - 50 micron
2	2	1	0.32	0.19	10	CPP/ACP - Remn - 50 micron
2	2	1	0.37	0.18	10	CPP/ACP - Remn - 50 micron
2	2	2	0.36	0.18	11	CPP/ACP - Remn - 100 micron
2	2	2	0.37	0.18	11	CPP/ACP - Remn - 100 micron
2	2	2	0.38	0.18	11	CPP/ACP - Remn - 100 micron
2	2	2	0.4	0.2	11	CPP/ACP - Remn - 100 micron
2	2	2	0.37	0.2	11	CPP/ACP - Remn - 100 micron
2	2	2	0.37	0.19	11	CPP/ACP - Remn - 100 micron
2	2	2	0.37	0.18	11	CPP/ACP - Remn - 100 micron
2	2	2	0.38	0.18	11	CPP/ACP - Remn - 100 micron
2	2	2	0.32	0.18	11	CPP/ACP - Remn - 100 micron
2	2	2	0.38	0.18	11	CPP/ACP - Remn - 100 micron
2	2	3	0.36	0.18	12	CPP/ACP - Remn -150 micron
2	2	3	0.35	0.18	12	CPP/ACP - Remn -150 micron
2	2	3	0.39	0.18	12	CPP/ACP - Remn -150 micron
2	2	3	0.4	0.2	12	CPP/ACP - Remn -150 micron
2	2	3	0.37	0.2	12	CPP/ACP - Remn -150 micron
2	2	3	0.37	0.19	12	CPP/ACP - Remn -150 micron
2	2	3	0.38	0.19	12	CPP/ACP - Remn -150 micron
2	2	3	0.39	0.18	12	CPP/ACP - Remn -150 micron
2	2	3	0.33	0.19	12	CPP/ACP - Remn -150 micron
2	2	3	0.39	0.18	12	CPP/ACP - Remn -150 micron
3	1	1	0.27	0.17	13	TCS - Demn - 50 micron
3	1	1	0.3	0.17	13	TCS - Demn - 50 micron
3	1	1	0.3	0.17	13	TCS - Demn - 50 micron
3	1	1	0.22	0.15	13	TCS - Demn - 50 micron
3	1	1	0.21	0.15	13	TCS - Demn - 50 micron
3	1	1	0.26	0.16	13	TCS - Demn - 50 micron
3	1	1	0.3	0.18	13	TCS - Demn - 50 micron
3	1	1	0.28	0.17	13	TCS - Demn - 50 micron
3	1	1	0.28	0.17	13	TCS - Demn - 50 micron
3	1	1	0.31	0.18	13	TCS - Demn - 50 micron
3	1	2	0.3	0.18	14	TCS - Demn - 100 micron
3	1	2	0.3	0.18	14	TCS - Demn - 100 micron
3	1	2	0.3	0.18	14	TCS - Demn - 100 micron
3	1	2	0.23	0.16	14	TCS - Demn - 100 micron
3	1	2	0.23	0.15	14	TCS - Demn - 100 micron
3	1	2	0.3	0.17	14	TCS - Demn - 100 micron
3	1	2	0.31	0.18	14	TCS - Demn - 100 micron
3	1	2	0.3	0.18	14	TCS - Demn - 100 micron
3	1	2	0.3	0.18	14	TCS - Demn - 100 micron
3	1	2	0.32	0.18	14	TCS - Demn - 100 micron
3	1	3	0.3	0.18	15	TCS - Demn - 150 micron
3	1	3	0.31	0.18	15	TCS - Demn - 150 micron
3	1	3	0.3	0.18	15	TCS - Demn - 150 micron
3	1	3	0.23	0.16	15	TCS - Demn - 150 micron
3	1	3	0.22	0.15	15	TCS - Demn - 150 micron
3	1	3	0.33	0.17	15	TCS - Demn - 150 micron
3	1	3	0.3	0.18	15	TCS - Demn - 150 micron
3	1	3	0.31	0.18	15	TCS - Demn - 150 micron
3	1	3	0.3	0.17	15	TCS - Demn - 150 micron
3	1	3	0.32	0.19	15	TCS - Demn - 150 micron
3	2	1	0.38	0.18	16	TCS - Remn - 50 micron
3	2	1	0.4	0.18	16	TCS - Remn - 50 micron
3	2	1	0.4	0.18	16	TCS - Remn - 50 micron
3	2	1	0.39	0.19	16	TCS - Remn - 50 micron
3	2	1	0.37	0.2	16	TCS - Remn - 50 micron
3	2	1	0.42	0.21	16	TCS - Remn - 50 micron
3	2	1	0.45	0.23	16	TCS - Remn - 50 micron
3	2	1	0.4	0.18	16	TCS - Remn - 50 micron
3	2	1	0.4	0.18	16	TCS - Remn - 50 micron
3	2	1	0.43	0.21	16	TCS - Remn - 50 micron
3	2	2	0.37	0.2	17	TCS - Remn - 100 micron
3	2	2	0.4	0.18	17	TCS - Remn - 100 micron
3	2	2	0.41	0.18	17	TCS - Remn - 100 micron
3	2	2	0.41	0.2	17	TCS - Remn - 100 micron
3	2	2	0.38	0.2	17	TCS - Remn - 100 micron
3	2	2	0.42	0.21	17	TCS - Remn - 100 micron
3	2	2	0.46	0.23	17	TCS - Remn - 100 micron
3	2	2	0.41	0.18	17	TCS - Remn - 100 micron
3	2	2	0.4	0.18	17	TCS - Remn - 100 micron
3	2	2	0.44	0.21	17	TCS - Remn - 100 micron
3	2	3	0.37	0.19	18	TCS - Remn - 150 micron
3	2	3	0.4	0.18	18	TCS - Remn - 150 micron
3	2	3	0.4	0.18	18	TCS - Remn - 150 micron
3	2	3	0.41	0.2	18	TCS - Remn - 150 micron
3	2	3	0.37	0.2	18	TCS - Remn - 150 micron
3	2	3	0.47	0.2	18	TCS - Remn - 150 micron
3	2	3	0.46	0.23	18	TCS - Remn - 150 micron
3	2	3	0.4	0.18	18	TCS - Remn - 150 micron
3	2	3	0.4	0.19	18	TCS - Remn - 150 micron
3	2	3	0.45	0.23	18	TCS - Remn - 150 micron
						Note: D Column Represents Ca%
						Note: E Column Represents P%
