# Supplementary material for: Remineralization of early enamel lesions with a novel prepared tricalcium silicate paste
Source: Sci Rep. 2022 Jun 15;12:9926. doi: 10.1038/s41598-022-13608-0 (PMC9200717; doi:10.1038/s41598-022-13608-0)
Supplement: Supplementary file 3 — Supplementary Information 3. [file 41598_2022_13608_MOESM3_ESM.xlsx]

## Sheet: ورقة1
	202.307	92.0307		202.307	40.8747		202.307	61.1002		202.307	244.775
	202.824	85.3195		202.824	26.7296		202.824	35.6618		202.824	172.9
	203.34	79.905		203.34	15.8131		203.34	23.5867		203.34	127.692
	203.857	78.713		203.857	7.95137		203.857	7.96817		203.857	95.4611
	204.373	76.1421		204.373	3.35466		204.373	-2.69028		204.373	71.7637
	204.888	75.8258		204.888	1.30131		204.888	-6.02953		204.888	60.8257
	205.404	76.2875		205.404	2.35914		205.404	-7.12486		205.404	53.4516
	205.92	74.2483		205.92	3.48844		205.92	-6.75617		205.92	49.0943
	206.437	74.0017		206.437	3.89768		206.437	-6.04662		206.437	52.1424
	206.953	72.0954		206.953	4.28214		206.953	-4.71216		206.953	55.6663
	207.469	69.5637		207.469	4.69645		207.469	-2.83889		207.469	59.092
	207.983	68.2232		207.983	4.75901		207.983	-0.749712		207.983	61.7778
	208.5	68.0807		208.5	4.51571		208.5	2.63888		208.5	63.0165
	209.016	67.2872		209.016	3.98204		209.016	6.07038		209.016	62.979
	209.532	66.3813		209.532	3.11933		209.532	9.34597		209.532	61.1198
	210.048	65.2085		210.048	2.2163		210.048	12.2433		210.048	58.6743
	210.562	63.4688		210.562	1.24521		210.562	14.4612		210.562	54.1257
	211.078	61.5858		211.078	0.278129		211.078	14.9865		211.078	48.7588
	211.594	59.2942		211.594	-0.654329		211.594	13.5434		211.594	41.9008
	212.11	54.5499		212.11	-1.46908		212.11	11.0555		212.11	34.1283
	212.624	51.4076		212.624	-1.99985		212.624	9.78582		212.624	25.6514
	213.14	48.774		213.14	-2.12302		213.14	8.65357		213.14	16.2663
	213.656	46.1375		213.656	-1.82624		213.656	9.57396		213.656	5.13615
	214.172	45.9699		214.172	-1.16091		214.172	10.5708		214.172	-5.12557
	214.685	45.166		214.685	0.652453		214.685	11.4963		214.685	-9.50619
	215.201	46.08		215.201	2.55971		215.201	12.4754		215.201	-6.62261
	215.717	45.9997		215.717	4.03212		215.717	13.5726		215.717	-1.08896
	216.233	45.7031		216.233	2.35453		216.233	14.7996		216.233	7.84017
	216.746	46.1821		216.746	0.854089		216.746	15.7042		216.746	21.8296
	217.262	44.8891		217.262	2.10772		217.262	17.1021		217.262	36.3946
	217.778	44.3007		217.778	3.6345		217.778	18.5367		217.778	48.3734
	218.291	44.5864		218.291	5.21153		218.291	21.3855		218.291	54.9345
	218.807	44.097		218.807	5.68649		218.807	25.0148		218.807	58.731
	219.323	42.3477		219.323	5.8422		219.323	28.7923		219.323	59.6934
	219.838	41.0842		219.838	5.82214		219.838	32.5647		219.838	58.0028
	220.352	39.0033		220.352	5.72025		220.352	32.8704		220.352	53.9331
	220.867	36.1537		220.867	5.57381		220.867	31.6069		220.867	48.5567
	221.383	33.5483		221.383	5.6096		221.383	29.8041		221.383	40.0494
	221.896	31.5591		221.896	5.70317		221.896	27.8275		221.896	28.0173
	222.411	31.0027		222.411	6.51654		222.411	25.7734		222.411	15.7992
	222.927	30.4934		222.927	7.46434		222.927	24.1853		222.927	6.96968
	223.44	30.7567		223.44	9.00601		223.44	22.923		223.44	0.629882
	223.955	30.9082		223.955	10.7579		223.955	21.8028		223.955	-4.1032
	224.471	31.3738		224.471	11.2383		224.471	20.9965		224.471	-7.17238
	224.984	32.0072		224.984	11.1805		224.984	20.3306		224.984	-8.77793
	225.499	32.3996		225.499	10.3349		225.499	20.0068		225.499	-8.52569
	226.012	32.8501		226.012	9.2606		226.012	19.9771		226.012	-7.41302
	226.527	33.3962		226.527	8.54475		226.527	20.0779		226.527	-4.96439
	227.043	33.0548		227.043	8.98601		227.043	20.1113		227.043	-1.7164
	227.556	32.6486		227.556	10.6215		227.556	19.9196		227.556	3.07886
	228.071	31.3498		228.071	12.358		228.071	19.2649		228.071	8.21511
	228.586	31.2637		228.586	14.2182		228.586	18.338		228.586	13.5341
	229.099	30.7578		229.099	16.081		229.099	16.7873		229.099	18.68
	229.614	30.2081		229.614	17.7741		229.614	14.5756		229.614	23.2354
	230.127	29.7241		230.127	18.8878		230.127	11.9172		230.127	25.2261
	230.642	28.5757		230.642	19.7596		230.642	9.04886		230.642	24.8542
	231.157	26.2762		231.157	19.7131		231.157	6.40652		231.157	24.3393
	231.669	25.9901		231.669	18.4996		231.669	3.92277		231.669	24.0241
	232.184	26.0396		232.184	15.5804		232.184	2.47788		232.184	24.0316
	232.697	24.3009		232.697	14.3855		232.697	3.44438		232.697	25.974
	233.212	21.7097		233.212	13.4897		233.212	5.52823		233.212	28.3892
	233.725	18.2025		233.725	13.1386		233.725	8.50865		233.725	30.4863
	234.239	13.6154		234.239	13.3725		234.239	11.8578		234.239	32.5849
	234.752	10.333		234.752	13.7963		234.752	14.2713		234.752	35.1008
	235.267	8.25352		235.267	14.5111		235.267	16.5564		235.267	37.5961
	235.779	6.92806		235.779	16.1935		235.779	19.275		235.779	40.4606
	236.294	6.02823		236.294	20.2488		236.294	21.4055		236.294	44.5504
	236.809	3.78641		236.809	22.5509		236.809	23.1621		236.809	48.9534
	237.321	0.827484		237.321	24.1154		237.321	24.1514		237.321	54.8396
	237.836	-1.05966		237.836	24.6398		237.836	23.6447		237.836	60.8435
	238.348	-2.29988		238.348	23.9161		238.348	22.101		238.348	66.7981
	238.863	-0.380463		238.863	21.7085		238.863	19.4196		238.863	71.6027
	239.375	-0.960386		239.375	17.8868		239.375	14.0922		239.375	73.5953
	239.889	-1.69473		239.889	12.696		239.889	8.4488		239.889	71.9393
	240.402	-1.47099		240.402	5.44257		240.402	2.85503		240.402	68.6772
	240.916	-1.34437		240.916	2.52839		240.916	-2.3268		240.916	65.0457
	241.428	-0.571466		241.428	0.00966321		241.428	-5.72663		241.428	62.4199
	241.941	0.814068		241.941	-2.10454		241.941	-6.87385		241.941	59.8296
	242.455	1.8823		242.455	-3.7158		242.455	-6.80799		242.455	54.2932
	242.967	2.77571		242.967	-4.2003		242.967	-6.63261		242.967	49.0858
	243.481	4.24869		243.481	-4.3422		243.481	-5.54609		243.481	44.0362
	243.994	5.14079		243.994	-3.98239		243.994	-3.60162		243.994	39.9218
	244.508	7.27184		244.508	-3.24675		244.508	-1.59269		244.508	38.6637
	245.02	9.83664		245.02	-0.319062		245.02	1.94933		245.02	41.4514
	245.534	11.1631		245.534	0.974593		245.534	6.85604		245.534	45.005
	246.046	12.1354		246.046	2.08854		246.046	13.2821		246.046	49.4372
	246.558	13.065		246.558	5.25786		246.558	20.3642		246.558	54.3024
	247.072	13.0508		247.072	8.45149		247.072	26.9764		247.072	59.9453
	247.584	12.673		247.584	11.2987		247.584	33.2333		247.584	65.2489
	248.098	11.8115		248.098	12.3492		248.098	35.6994		248.098	69.7186
	248.61	11.7083		248.61	11.3913		248.61	36.5152		248.61	74.4224
	249.124	10.1302		249.124	9.64833		249.124	35.6768		249.124	78.9561
	249.636	8.93468		249.636	7.59098		249.636	32.9357		249.636	82.4917
	250.147	6.28258		250.147	5.89378		250.147	29.4124		250.147	84.5338
	250.661	4.43439		250.661	4.16909		250.661	25.8763		250.661	84.7885
	251.173	2.20798		251.173	2.7637		251.173	22.7983		251.173	83.0952
	251.685	1.24502		251.685	1.57853		251.685	20.0191		251.685	79.1216
	252.198	0.574006		252.198	0.637385		252.198	18.2157		252.198	72.2141
	252.71	-1.76199		252.71	0.0427137		252.71	16.6003		252.71	62.7794
	253.224	-3.13073		253.224	-0.321843		253.224	15.1799		253.224	49.819
	253.735	-2.48893		253.735	-0.286369		253.735	13.9977		253.735	36.473
	254.247	-1.59233		254.247	-0.201774		254.247	13.4305		254.247	24.3005
	254.761	-0.743775		254.761	-0.0645809		254.761	13.5344		254.761	16.6507
	255.272	0.701845		255.272	0.0940314		255.272	14.2509		255.272	12.3255
	255.784	1.29639		255.784	0.25703		255.784	15.5208		255.784	13.143
	256.297	2.34299		256.297	0.5564		256.297	18.11		256.297	17.8428
	256.809	3.3378		256.809	1.08518		256.809	21.0838		256.809	25.2566
	257.32	3.33843		257.32	1.72047		257.32	24.2081		257.32	38.339
	257.833	3.73774		257.833	2.5717		257.833	27.1605		257.833	52.6744
	258.345	3.06295		258.345	3.56249		258.345	28.319		258.345	65.8448
	258.856	3.19078		258.856	4.80506		258.856	29.7756		258.856	76.6506
	259.367	1.74489		259.367	6.52363		259.367	31.0582		259.367	86.3215
	259.881	1.0625		259.881	8.53336		259.881	32.0003		259.881	95.1084
	260.392	1.22814		260.392	10.9607		260.392	32.7293		260.392	102.338
	260.903	1.51451		260.903	12.8888		260.903	33.1559		260.903	107.924
	261.416	0.637083		261.416	13.7962		261.416	33.3375		261.416	109.101
	261.928	-0.259628		261.928	14.5398		261.928	33.2552		261.928	108.706
	262.439	-0.645895		262.439	15.8678		262.439	32.5785		262.439	107.157
	262.95	-1.95348		262.95	17.4103		262.95	31.8685		262.95	109.701
	263.463	-2.42902		263.463	18.5938		263.463	31.1064		263.463	113.469
	263.974	-1.83041		263.974	19.5501		263.974	30.563		263.974	117.516
	264.485	-1.3376		264.485	19.8318		264.485	30.496		264.485	121.721
	264.996	-1.60904		264.996	18.3732		264.996	30.718		264.996	126.013
	265.509	-1.60972		265.509	16.431		265.509	31.5171		265.509	129.63
	266.02	-1.15268		266.02	15.3095		266.02	32.9221		266.02	134.058
	266.531	0.081602		266.531	15.7562		266.531	35.5735		266.531	137.755
	267.042	1.45923		267.042	16.5876		267.042	38.5157		267.042	140.72
	267.552	3.84782		267.552	17.774		267.552	41.402		267.552	139.412
	268.065	7.61567		268.065	19.215		268.065	43.6685		268.065	133.601
	268.576	11.4007		268.576	20.2796		268.576	42.9414		268.576	129.917
	269.087	14.9015		269.087	22.0784		269.087	41.4156		269.087	129.581
	269.598	18.8092		269.598	23.9852		269.598	39.79		269.598	129.977
	270.108	22.8163		270.108	26.1297		270.108	37.915		270.108	131.005
	270.621	24.5079		270.621	26.2033		270.621	36.7878		270.621	132.156
	271.132	24.5194		271.132	25.7259		271.132	35.7217		271.132	133.387
	271.642	24.7011		271.642	25.198		271.642	34.334		271.642	133.75
	272.153	24.7622		272.153	25.4626		272.153	33.3209		272.153	133.968
	272.663	24.2554		272.663	25.088		272.663	32.7406		272.663	133.091
	273.174	22.8984		273.174	24.9111		273.174	30.5554		273.174	131.615
	273.686	19.9754		273.686	24.6873		273.686	28.2224		273.686	129.061
	274.197	17.621		274.197	24.958		274.197	28.0535		274.197	125.963
	274.707	14.8214		274.707	25.5424		274.707	29.9277		274.707	122.407
	275.218	12.6523		275.218	26.6423		275.218	32.4202		275.218	119.258
	275.728	10.6834		275.728	28.6717		275.728	36.1941		275.728	115.756
	276.238	8.83461		276.238	30.9145		276.238	40.0711		276.238	111.339
	276.749	7.33611		276.749	33.8577		276.749	43.7513		276.749	105.766
	277.261	6.40136		277.261	36.551		277.261	46.9419		277.261	102.39
	277.771	5.37169		277.771	38.2554		277.771	49.4094		277.771	100.739
	278.282	3.74165		278.282	37.9532		278.282	51.174		278.282	102.845
	278.792	2.30644		278.792	37.329		278.792	51.8721		278.792	106.363
	279.302	2.61914		279.302	36.0254		279.302	52.9224		279.302	109.683
	279.812	2.77593		279.812	34.5678		279.812	53.7351		279.812	113.894
	280.322	4.64416		280.322	33.0496		280.322	54.0146		280.322	118.47
	280.832	6.88263		280.832	32.3034		280.832	53.8215		280.832	123.801
	281.343	10.4208		281.343	32.1967		281.343	53.13		281.343	129.451
	281.853	14.3624		281.853	32.6907		281.853	51.8961		281.853	135.057
	282.363	18.1839		282.363	32.0083		282.363	49.9415		282.363	140.116
	282.873	20.7683		282.873	31.4667		282.873	45.453		282.873	145.204
	283.383	23.1476		283.383	31.3777		283.383	40.4689		283.383	150.358
	283.895	24.0852		283.895	32.3557		283.895	36.2405		283.895	155.018
	284.404	26.4082		284.404	33.7328		284.404	35.7209		284.404	158.756
	284.914	28.015		284.914	35.5127		284.914	36.5145		284.914	162.337
	285.424	28.1682		285.424	38.1457		285.424	39.8306		285.424	162.607
	285.934	28.0197		285.934	41.3		285.934	44.3954		285.934	158.882
	286.444	26.4784		286.444	44.9223		286.444	49.8099		286.444	156.694
	286.954	24.2406		286.954	47.4732		286.954	55.6034		286.954	156.147
	287.463	19.9894		287.463	48.5507		287.463	59.8678		287.463	158.983
	287.973	15.9128		287.973	48.2247		287.973	64.9926		287.973	161.306
	288.483	13.1875		288.483	47.2898		288.483	69.9311		288.483	163.655
	288.992	9.54314		288.992	45.7377		288.992	74.3303		288.992	166.702
	289.502	6.84988		289.502	43.9535		289.502	74.0147		289.502	169.102
	290.011	5.42832		290.011	41.9492		290.011	72.3361		290.011	170.878
	290.521	4.55986		290.521	39.2583		290.521	70.4935		290.521	171.926
	291.031	4.00259		291.031	36.7604		291.031	69.6292		291.031	171.951
	291.54	4.26856		291.54	35.1498		291.54	68.5834		291.54	169.666
	292.05	4.49318		292.05	34.4138		292.05	67.3817		292.05	165.005
	292.559	4.3068		292.559	33.8011		292.559	65.8105		292.559	159.457
	293.066	4.24981		293.066	33.375		293.066	64.4952		293.066	153.23
	293.576	4.06667		293.576	32.8791		293.576	61.6247		293.576	146.555
	294.085	4.30005		294.085	32.2924		294.085	58.2647		294.085	139.825
	294.594	4.53509		294.594	31.3006		294.594	54.9382		294.594	134.409
	295.104	5.36245		295.104	30.3153		295.104	51.7282		295.104	130.081
	295.613	6.62754		295.613	29.2667		295.613	48.7958		295.613	126.812
	296.122	7.88188		296.122	29.3509		296.122	46.8358		296.122	124.837
	296.632	7.38602		296.632	30.038		296.632	46.7498		296.632	125.109
	297.141	7.59618		297.141	30.5324		297.141	46.8936		297.141	127.305
	297.65	6.4816		297.65	30.872		297.65	47.2394		297.65	131.136
	298.159	5.94823		298.159	31.075		298.159	47.8971		298.159	136.168
	298.668	7.75714		298.668	31.1554		298.668	48.3242		298.668	141.933
	299.177	9.16909		299.177	31.0946		299.177	48.7233		299.177	148.31
	299.684	10.6843		299.684	31.0539		299.684	47.4149		299.684	154.507
	300.193	13.303		300.193	30.7333		300.193	44.8749		300.193	162.697
	300.702	14.3204		300.702	30.194		300.702	42.0132		300.702	170.748
	301.211	14.6707		301.211	29.4894		301.211	39.3467		301.211	178.298
	301.72	16.191		301.72	28.8046		301.72	37.107		301.72	185.383
	302.229	16.2908		302.229	28.0613		302.229	36.4126		302.229	191.649
	302.738	15.4133		302.738	27.3128		302.738	38.0631		302.738	196.562
	303.245	14.389		303.245	26.8728		303.245	39.9484		303.245	199.407
	303.754	13.3773		303.754	26.4295		303.754	43.8191		303.754	201.542
	304.262	12.468		304.262	26.9058		304.262	48.5034		304.262	202.869
	304.771	11.9285		304.771	26.9607		304.771	53.4466		304.771	203.057
	305.28	12.8145		305.28	27.0146		305.28	58.3981		305.28	201.727
	305.789	12.9691		305.789	26.5685		305.789	62.3943		305.789	199.069
	306.295	12.1272		306.295	26.0802		306.295	65.6557		306.295	194.66
	306.804	11.1623		306.804	25.3484		306.804	68.4876		306.804	189.942
	307.313	12.5677		307.313	24.9042		307.313	70.7821		307.313	182.824
	307.821	11.4162		307.821	24.2278		307.821	72.7492		307.821	175.51
	308.33	11.6596		308.33	25.2031		308.33	73.1999		308.33	167.936
	308.836	11.0532		308.836	26.5297		308.836	72.0074		308.836	163.126
	309.345	10.3821		309.345	28.0533		309.345	68.9659		309.345	159.269
	309.853	8.99515		309.853	29.4278		309.853	65.0619		309.853	157.115
	310.362	8.54107		310.362	30.7083		310.362	60.7188		310.362	158.636
	310.87	7.27615		310.87	31.0656		310.87	56.6729		310.87	160.311
	311.376	4.24398		311.376	31.201		311.376	53.2026		311.376	162.536
	311.885	2.8796		311.885	31.2411		311.885	50.2795		311.885	164.324
	312.393	2.67432		312.393	30.9776		312.393	48.4934		312.393	164.678
	312.902	4.04184		312.902	30.4986		312.902	47.6908		312.902	160.92
	313.408	4.03372		313.408	29.8414		313.408	47.7628		313.408	156.816
	313.916	5.39189		313.916	28.9		313.916	48.3003		313.916	152.237
	314.424	7.78266		314.424	27.5444		314.424	49.2398		314.424	147.474
	314.93	10.3327		314.93	26.0795		314.93	50.5437		314.93	141.75
	315.439	12.4089		315.439	24.1718		315.439	51.9422		315.439	137.429
	315.947	14.4203		315.947	22.2497		315.947	53.3788		315.947	134.79
	316.455	16.7306		316.455	20.3696		316.455	54.7184		316.455	134.229
	316.961	17.7315		316.961	21.0923		316.961	55.8883		316.961	136.655
	317.469	18.9999		317.469	22.4544		317.469	56.5885		317.469	142.03
	317.977	18.7922		317.977	23.722		317.977	56.8329		317.977	149.925
	318.483	19.3608		318.483	24.67		318.483	56.5683		318.483	163.809
	318.991	17.0442		318.991	25.266		318.991	56.1333		318.991	177.863
	319.499	15.3812		319.499	25.694		319.499	55.5077		319.499	191.175
	320.005	13.3544		320.005	25.7815		320.005	54.8405		320.005	197.826
	320.513	10.9934		320.513	25.6892		320.513	54.0572		320.513	202.065
	321.021	10.0274		321.021	25.4326		321.021	53.2532		321.021	203.349
	321.526	9.61517		321.526	24.9013		321.526	52.3673		321.526	201.688
	322.034	11.1441		322.034	24.4365		322.034	51.3824		322.034	194.535
	322.542	12.5408		322.542	23.2569		322.542	50.1625		322.542	184.946
	323.048	14.9431		323.048	21.9239		323.048	48.6166		323.048	174.464
	323.555	15.937		323.555	20.7345		323.555	46.9607		323.555	169.147
	324.063	17.6257		324.063	20.4396		324.063	44.8755		324.063	159.915
	324.569	18.4474		324.569	20.2178		324.569	43.2529		324.569	151.399
	325.076	16.6695		325.076	20.2521		325.076	41.5886		325.076	143.893
	325.584	14.2801		325.584	20.8064		325.584	39.9991		325.584	138.423
	326.09	12.1092		326.09	21.6931		326.09	39.0565		326.09	136.748
	326.597	11.6363		326.597	22.5659		326.597	38.4808		326.597	135.946
	327.103	9.78061		327.103	23.4241		327.103	36.5404		327.103	136.874
	327.61	8.4638		327.61	24.1748		327.61	34.4637		327.61	139.823
	328.118	7.28805		328.118	24.529		328.118	32.4653		328.118	144.23
	328.623	6.76932		328.623	24.3502		328.623	30.6178		328.623	149.306
	329.131	5.6076		329.131	23.8989		329.131	29.5349		329.131	154.794
	329.636	6.31598		329.636	23.2074		329.636	30.1625		329.636	160.9
	330.143	6.83585		330.143	22.057		330.143	31.0797		330.143	166.413
	330.648	8.19353		330.648	20.8301		330.648	31.8449		330.648	172.045
	331.156	9.32949		331.156	19.6786		331.156	34.21		331.156	177.012
	331.661	11.3313		331.661	18.601		331.661	36.6023		331.661	184.439
	332.168	13.7457		332.168	18.2599		332.168	38.9278		332.168	191.111
	332.676	14.6545		332.676	17.9523		332.676	40.8818		332.676	197.135
	333.181	13.882		333.181	19.3042		333.181	41.2047		333.181	201.483
	333.688	12.0993		333.688	20.8653		333.688	41.057		333.688	201.935
	334.193	11.3285		334.193	22.4663		334.193	39.5425		334.193	198.473
	334.7	8.41792		334.7	23.9848		334.7	37.3488		334.7	192.671
	335.205	7.44728		335.205	24.8362		335.205	33.9654		335.205	184.514
	335.712	6.54057		335.712	25.4226		335.712	30.4661		335.712	174.303
	336.217	5.01914		336.217	25.9063		336.217	26.0777		336.217	163.225
	336.724	3.39108		336.724	25.8704		336.724	21.5495		336.724	152.453
	337.229	1.52551		337.229	25.5474		337.229	17.6664		337.229	140.445
	337.736	-0.612709		337.736	24.9653		337.736	14.6827		337.736	129.137
	338.241	-1.33034		338.241	24.1367		338.241	13.665		338.241	119.323
	338.748	-0.0295741		338.748	22.8494		338.748	14.2053		338.748	110.942
	339.253	2.34323		339.253	21.3914		339.253	17.4148		339.253	104.826
	339.76	4.96355		339.76	19.9351		339.76	21.9627		339.76	101.883
	340.264	6.8544		340.264	18.7635		340.264	29.1867		340.264	101.588
	340.771	9.24716		340.771	17.6495		340.771	37.9039		340.771	103.588
	341.276	11.3193		341.276	17.1299		341.276	44.1537		341.276	107.027
	341.78	13.7069		341.78	17.1846		341.78	49.1232		341.78	111.546
	342.287	16.5632		342.287	17.2894		342.287	51.6599		342.287	116.979
	342.792	17.8509		342.792	17.1842		342.792	52.3864		342.792	122.817
	343.298	17.5244		343.298	17.079		343.298	51.0258		343.298	126.975
	343.803	17.8175		343.803	16.4503		343.803	48.2394		343.803	132.447
	344.31	18.4714		344.31	15.742		344.31	43.7653		344.31	138.573
	344.814	18.4104		344.814	14.9725		344.814	36.3694		344.814	144.202
	345.319	19.0462		345.319	14.0796		345.319	32.6832		345.319	148.772
	345.825	19.2817		345.825	13.1278		345.825	29.749		345.825	152.222
	346.329	20.1726		346.329	12.2606		346.329	26.5384		346.329	153.38
	346.836	21.0553		346.836	11.2577		346.836	23.7742		346.836	153.686
	347.34	22.567		347.34	10.0506		347.34	21.5633		347.34	152.922
	347.845	23.5461		347.845	6.46961		347.845	20.0316		347.845	150.997
	348.351	25.0451		348.351	5.62979		348.351	19.8037		348.351	147.568
	348.855	25.081		348.855	6.21034		348.855	20.538		348.855	143.047
	349.36	24.6721		349.36	8.5905		349.36	23.0388		349.36	136.596
	349.866	22.9046		349.866	13.0562		349.866	26.8837		349.866	129.33
	350.37	22.0856		350.37	13.2922		350.37	31.5674		350.37	121.644
	350.876	20.2873		350.876	13.0203		350.876	37.1286		350.876	114.051
	351.38	18.8684		351.38	11.5012		351.38	42.0097		351.38	109.072
	351.885	17.4522		351.885	8.57083		351.885	49.3044		351.885	105.088
	352.391	14.7601		352.391	5.37303		352.391	46.046		352.391	102.776
	352.895	13.5721		352.895	2.34887		352.895	40.599		352.895	102.93
	353.399	12.8202		353.399	0.154036		353.399	30.6986		353.399	103.884
	353.905	15.0305		353.905	-1.90481		353.905	14.2713		353.905	104.619
	354.409	15.8314		354.409	-3.27982		354.409	9.19092		354.409	104.757
	354.913	15.4742		354.913	-4.09866		354.913	12.2984		354.913	103.052
	355.417	15.1402		355.417	-4.27665		355.417	16.7278		355.417	100.267
	355.923	14.8498		355.923	-3.87343		355.923	37.4847		355.923	96.31
	356.427	13.6384		356.427	-2.76347		356.427	46.5074		356.427	92.1389
	356.93	12.9281		356.93	-0.154653		356.93	55.9441		356.93	88.116
	357.436	12.4036		357.436	3.12573		357.436	50.6379		357.436	82.871
	357.94	10.1042		357.94	5.41517		357.94	51.3891		357.94	77.1492
	358.444	8.38282		358.444	6.43617		358.444	43.5628		358.444	70.8457
	358.948	6.44219		358.948	6.58671		358.948	40.0076		358.948	63.6767
	359.453	4.71739		359.453	5.35794		359.453	36.3022		359.453	56.4101
	359.957	3.74739		359.957	4.7395		359.957	32.5393		359.957	49.6227
	360.461	2.4952		360.461	3.91593		360.461	28.5984		360.461	44.4967
	360.964	1.48518		360.964	4.52584		360.964	24.8881		360.964	39.4083
	361.47	1.48523		361.47	5.09182		361.47	21.7067		361.47	35.4836
	361.973	2.52847		361.973	5.63698		361.973	19.3549		361.973	32.5518
	362.477	3.89042		362.477	6.09377		362.477	17.812		362.477	31.1669
	362.98	6.65996		362.98	6.03422		362.98	17.2772		362.98	30.8428
	363.486	7.90302		363.486	6.03616		363.486	17.7944		363.486	31.2154
	363.99	8.44567		363.99	5.26209		363.99	18.6678		363.99	31.9646
	364.493	11.1427		364.493	4.15092		364.493	20.2579		364.493	33.2009
	364.996	11.8734		364.996	2.75784		364.996	21.969		364.996	34.4519
	365.5	12.7067		365.5	1.45782		365.5	24.2163		365.5	36.1777
	366.005	13.3886		366.005	0.301203		366.005	26.1935		366.005	38.9339
	366.508	12.4161		366.508	-0.754687		366.508	27.7578		366.508	42.3941
	367.012	12.7104		367.012	0.0839211		367.012	28.6358		367.012	46.065
	367.515	13.1534		367.515	1.13674		367.515	29.0378		367.515	49.7907
	368.018	12.1362		368.018	2.54764		368.018	27.8873		368.018	53.4393
	368.521	9.86982		368.521	4.02295		368.521	25.1437		368.521	56.4946
	369.027	8.88537		369.027	4.60675		369.027	21.9266		369.027	58.9914
	369.53	8.29939		369.53	5.3596		369.53	18.227		369.53	60.8068
	370.033	10.1147		370.033	6.61953		370.033	14.0272		370.033	61.8018
	370.536	11.5662		370.536	7.99757		370.536	9.80035		370.536	61.7188
	371.039	12.2634		371.039	9.48851		371.039	6.23167		371.039	60.7046
	371.542	12.6641		371.542	10.6511		371.542	2.16036		371.542	59.0209
	372.045	11.1193		372.045	11.5213		372.045	-1.45973		372.045	57.2676
	372.55	10.3007		372.55	11.6709		372.55	-4.87103		372.55	53.3924
	373.053	8.8659		373.053	11.2971		373.053	-6.47071		373.053	48.6948
	373.556	7.22555		373.556	10.5013		373.556	-6.33158		373.556	42.93
	374.059	3.72245		374.059	8.31939		374.059	-5.00439		374.059	37.445
	374.562	2.42668		374.562	5.81465		374.562	-3.80503		374.562	31.364
	375.065	0.367912		375.065	5.31423		375.065	-1.52498		375.065	26.7319
	375.568	0.14487		375.568	5.10521		375.568	1.45534		375.568	24.6869
	376.07	-0.211902		376.07	5.01315		376.07	4.90225		376.07	21.9174
	376.573	-1.27344		376.573	4.97033		376.573	7.75554		376.573	19.3788
	377.076	-1.05521		377.076	4.72446		377.076	7.77129		377.076	14.2577
	377.581	0.865645		377.581	4.2774		377.581	8.64319		377.581	8.16572
	378.083	0.938675		378.083	3.75514		378.083	11.0476		378.083	1.74157
	378.586	1.56198		378.586	3.15555		378.586	14.8157		378.586	-3.4393
	379.089	2.96628		379.089	2.82287		379.089	18.7521		379.089	-7.76638
	379.591	4.73096		379.591	1.89531		379.591	22.5366		379.591	-10.0412
	380.094	6.35848		380.094	0.930748		380.094	25.714		380.094	-10.8057
	380.596	6.41055		380.596	-0.0676881		380.596	28.5447		380.596	-10.1514
	381.099	5.84609		381.099	-0.984368		381.099	30.4517		381.099	-7.64746
	381.601	5.76726		381.601	-1.73469		381.601	31.9235		381.601	-4.20488
	382.104	5.47135		382.104	-1.88076		382.104	33.2334		382.104	0.156011
	382.606	5.99193		382.606	-2.06796		382.606	34.3938		382.606	4.18149
	383.109	5.95703		383.109	-1.98126		383.109	35.4284		383.109	6.97914
	383.611	7.02878		383.611	-1.73368		383.611	36.4934		383.611	7.83625
	384.113	5.68401		384.113	-1.4712		384.113	37.8565		384.113	8.57621
	384.616	4.83142		384.616	-0.210146		384.616	39.4019		384.616	9.37109
	385.118	1.6519		385.118	1.23912		385.118	41.1374		385.118	9.79136
	385.62	-1.01725		385.62	3.0308		385.62	42.7033		385.62	10.3616
	386.122	-3.90386		386.122	4.62188		386.122	44.4419		386.122	8.98527
	386.625	-5.14175		386.625	5.12657		386.625	46.5391		386.625	6.97704
	387.127	-6.01112		387.127	5.8018		387.127	48.6562		387.127	4.76575
	387.629	-4.74403		387.629	6.27215		387.629	50.6131		387.629	3.58693
	388.131	-3.92362		388.131	6.43523		388.131	52.1167		388.131	3.93097
	388.633	-2.18163		388.633	7.37313		388.633	53.1857		388.633	5.73555
	389.135	0.421175		389.135	8.56197		389.135	53.8348		389.135	7.64144
	389.637	2.96263		389.637	10.1716		389.637	54.0287		389.637	9.45448
	390.137	6.20139		390.137	11.9586		390.137	53.72		390.137	10.2307
	390.639	8.7876		390.639	13.8749		390.639	52.9794		390.639	10.2462
	391.141	11.5932		391.141	15.7224		391.141	51.1892		391.141	9.29922
	391.643	13.1183		391.643	17.0299		391.643	49.4689		391.643	6.85766
	392.145	14.8818		392.145	18.5535		392.145	47.7223		392.145	4.31428
	392.647	15.1314		392.647	19.8389		392.647	47.4072		392.647	1.47684
	393.149	15.4049		393.149	21.0861		393.149	49.6224		393.149	-1.58222
	393.651	16.5103		393.651	22.1994		393.651	52.4853		393.651	-3.4233
	394.152	14.4747		394.152	23.3987		394.152	55.5599		394.152	-3.75229
	394.654	10.8248		394.654	24.3469		394.654	58.9062		394.654	-2.84833
	395.156	7.73094		395.156	25.4626		395.156	62.0585		395.156	-0.968131
	395.656	4.02859		395.656	24.8165		395.656	64.3494		395.656	1.62115
	396.157	3.87698		396.157	22.8958		396.157	66.7753		396.157	3.73362
	396.659	4.81037		396.659	21.0072		396.659	68.3115		396.659	5.35896
	397.161	6.71801		397.161	19.5346		397.161	70.432		397.161	5.8303
	397.662	10.1585		397.662	18.4575		397.662	72.6966		397.662	6.22886
	398.164	9.81558		398.164	17.4973		398.164	75.0227		398.164	6.03231
	398.665	10.3489		398.665	17.1288		398.665	76.855		398.665	5.7633
	399.165	10.3235		399.165	16.9807		399.165	78.1821		399.165	4.19654
	399.666	10.7917		399.666	17.258		399.666	78.9472		399.666	2.07107
	400.168	10.9271		400.168	17.6967		400.168	79.161		400.168	-0.631319
	400.669	10.1799		400.669	18.4202		400.669	78.3794		400.669	-3.24546
	401.171	9.56452		401.171	19.045		401.171	76.5329		401.171	-5.4704
	401.67	5.41868		401.67	19.714		401.67	74.2984		401.67	-7.06075
	402.171	4.17002		402.171	20.4407		402.171	72.4552		402.171	-7.80279
	402.673	4.8188		402.673	20.394		402.673	71.2114		402.673	-7.12397
	403.174	5.49824		403.174	20.7548		403.174	72.0346		403.174	-5.26827
	403.675	6.50595		403.675	21.3913		403.675	71.6676		403.675	-2.67987
	404.175	10.2036		404.175	22.1965		404.175	70.94		404.175	1.34062
	404.676	13.0514		404.676	23.1727		404.676	70.6386		404.676	8.74244
	405.177	16.0007		405.177	23.8439		405.177	70.6476		405.177	17.2904
	405.678	17.9764		405.678	24.2317		405.678	71.2742		405.678	27.139
	406.177	20.276		406.177	24.2284		406.177	73.2098		406.177	37.7806
	406.678	22.5141		406.678	24.6307		406.678	76.2893		406.678	48.1215
	407.18	23.3241		407.18	25.2524		407.18	80.2588		407.18	56.2664
	407.681	25.1087		407.681	25.9669		407.681	85.0413		407.681	64.4683
	408.18	23.9519		408.18	26.9696		408.18	88.5001		408.18	72.3933
	408.681	25.0265		408.681	27.0336		408.681	90.5599		408.681	79.6237
	409.182	26.1533		409.182	27.0008		409.182	92.92		409.182	86.6
	409.682	28.7551		409.682	27.1687		409.682	95.3667		409.682	92.8985
	410.181	31.0618		410.181	28.0579		410.181	98.2831		410.181	98.2868
	410.682	33.4226		410.682	30.4487		410.682	103.253		410.682	102.783
	411.183	34.7279		411.183	33.4415		411.183	108.165		411.183	103.543
	411.684	36.2315		411.684	36.9937		411.684	112.888		411.684	102.07
	412.183	38.6968		412.183	41.9864		412.183	117.175		412.183	100.024
	412.684	40.3086		412.684	47.1139		412.684	120.914		412.684	98.2552
	413.184	41.5258		413.184	51.896		413.184	121.744		413.184	99.226
	413.683	42.4067		413.683	56.8838		413.683	121.682		413.683	102.254
	414.184	43.6737		414.184	61.9774		414.184	121.297		414.184	105.948
	414.684	48.0802		414.684	66.7031		414.684	120.715		414.684	110.134
	415.183	53.1306		415.183	71.8235		415.183	120.727		415.183	114.655
	415.684	60.7975		415.684	80.3146		415.684	121.021		415.684	118.755
	416.184	64.6081		416.184	84.7276		416.184	122.422		416.184	121.224
	416.683	68.2742		416.683	87.6026		416.683	124.793		416.683	123.305
	417.183	72.3449		417.183	89.3501		417.183	128.379		417.183	125.042
	417.684	75.5938		417.684	90.5764		417.684	133.215		417.684	126.815
	418.182	77.6819		418.182	90.4974		418.182	136.491		418.182	128.557
	418.683	80.421		418.683	90.3659		418.683	139.047		418.683	130.991
	419.181	84.9505		419.181	91.1967		419.181	141.952		419.181	134.318
	419.682	88.8316		419.682	93.5485		419.682	146.116		419.682	137.154
	420.182	91.2077		420.182	96.6544		420.182	151.422		420.182	139.302
	420.68	93.532		420.68	100.383		420.68	157.584		420.68	141.183
	421.181	96.3458		421.181	104.568		421.181	164.498		421.181	142.34
	421.679	98.5106		421.679	109.411		421.679	172.011		421.679	142.316
	422.179	102.161		422.179	115.407		422.179	179.467		422.179	142.759
	422.679	105.234		422.679	122.297		422.679	187.202		422.679	142.898
	423.177	111.752		423.177	130.656		423.177	193.835		423.177	143.087
	423.678	117.73		423.678	141.463		423.678	199.861		423.678	143.403
	424.176	125.167		424.176	154.534		424.176	205.319		424.176	143.732
	424.676	132.492		424.676	165.571		424.676	209.528		424.676	144.053
	425.174	138.816		425.174	176.228		425.174	210.678		425.174	144.041
	425.674	145.525		425.674	187.12		425.674	222.998		425.674	144.139
	426.172	152.542		426.172	198.251		426.172	226.829		426.172	144.113
	426.672	160.578		426.672	208.204		426.672	228.581		426.672	143.857
	427.172	167.614		427.172	217.1		427.172	229.115		427.172	143.273
	427.67	176.029		427.67	226.104		427.67	227.972		427.67	144.309
	428.17	181.593		428.17	234.299		428.17	225.403		428.17	145.166
	428.668	188.268		428.668	239.823		428.668	222.48		428.668	146.222
	429.168	193.846		429.168	244.252		429.168	219.531		429.168	146.45
	429.666	197.49		429.666	248.365		429.666	216.289		429.666	146.051
	430.165	198.622		430.165	250.911		430.165	212.179		430.165	143.292
	430.663	198.089		430.663	251.581		430.663	213.012		430.663	140.039
	431.163	196.048		431.163	250.518		431.163	213.891		431.163	134.581
	431.661	192.816		431.661	246.575		431.661	214.43		431.661	128.558
	432.16	188.088		432.16	241.877		432.16	213.776		432.16	122.497
	432.658	182.364		432.658	236.847		432.658	211.126		432.658	116.867
	433.158	177.223		433.158	232.28		433.158	207.984		433.158	113.744
	433.655	170.367		433.655	227.939		433.655	204.476		433.655	111.839
	434.153	164.856		434.153	223.645		434.153	200.736		434.153	111.587
	434.652	159.695		434.652	219.562		434.652	197.135		434.652	112.646
	435.15	156.007		435.15	215.565		435.15	193.633		435.15	114.004
	435.649	152.388		435.649	211.762		435.649	190.231		435.649	115.636
	436.147	150.364		436.147	207.915		436.147	186.761		436.147	117.325
	436.646	148.894		436.646	204.66		436.646	182.735		436.646	118.581
	437.144	148.396		437.144	199.811		437.144	179.182		437.144	120.573
	437.643	148.796		437.643	194.244		437.643	176.121		437.643	123.071
	438.141	148.849		438.141	188.458		438.141	174.235		438.141	125.383
	438.638	147.901		438.638	183.251		438.638	174.619		438.638	127.914
	439.137	148.351		439.137	178.675		439.137	176.69		439.137	131.085
	439.635	149.994		439.635	174.6		439.635	179.289		439.635	135.338
	440.134	150.26		440.134	171.062		440.134	183.747		440.134	140.905
	440.631	151.381		440.631	168.138		440.631	188.736		440.631	148.201
	441.128	149.503		441.128	165.713		441.128	194.098		441.128	155.011
	441.628	147.002		441.628	164.037		441.628	197.655		441.628	162.826
	442.125	145.023		442.125	163.201		442.125	199.174		442.125	171.535
	442.622	144.119		442.622	163.182		442.622	199.575		442.622	179.724
	443.121	143.525		443.121	163.649		443.121	199.574		443.121	186.919
	443.618	143.002		443.618	164.399		443.618	198.918		443.618	192.045
	444.115	143.484		444.115	163.928		444.115	198.107		444.115	193.439
	444.614	143.387		444.614	163.469		444.614	197.478		444.614	192.91
	445.111	143.307		445.111	163.763		445.111	196.236		445.111	190.569
	445.608	143.65		445.608	165.282		445.608	193.902		445.608	186.57
	446.107	143.84		446.107	166.946		446.107	191.028		446.107	181.112
	446.604	143.805		446.604	168.686		446.604	187.929		446.604	175.033
	447.101	143.368		447.101	171.552		447.101	186.686		447.101	169.084
	447.6	143.634		447.6	174.535		447.6	186.371		447.6	164.266
	448.096	144.045		448.096	177.215		448.096	187.933		448.096	159.562
	448.593	142.957		448.593	179.549		448.593	189.867		448.593	155.574
	449.092	141.283		449.092	180.545		449.092	191.084		449.092	153.762
	449.589	139.783		449.589	181.015		449.589	191.929		449.589	152.662
	450.085	136.613		450.085	180.53		450.085	192.123		450.085	151.732
	450.582	134.635		450.582	179.393		450.582	191.857		450.582	150.478
	451.081	132.61		451.081	178.041		451.081	190.279		451.081	148.669
	451.577	131.238		451.577	175.64		451.577	187.181		451.577	146.377
	452.074	130.853		452.074	172.07		452.074	183.241		452.074	141.815
	452.573	127.208		452.573	166.268		452.573	178.966		452.573	136.281
	453.069	123.204		453.069	158.723		453.069	174.332		453.069	129.712
	453.566	116.687		453.566	149.732		453.566	169.454		453.566	122.877
	454.062	110.373		454.062	140.676		454.062	165.638		454.062	112.686
	454.561	103.628		454.561	132.878		454.561	161.667		454.561	101.593
	455.057	96.7152		455.057	126.187		455.057	157.944		455.057	89.4441
	455.554	90.9489		455.554	121.026		455.554	155.021		455.554	78.6674
	456.05	86.0169		456.05	116.678		456.05	153.106		456.05	72.7101
	456.546	81.3017		456.546	113.268		456.546	156.375		456.546	67.3653
	457.045	77.7372		457.045	110.248		457.045	160.997		457.045	63.9407
	457.541	80.0804		457.541	106.904		457.541	166.015		457.541	60.4362
	458.037	78.2167		458.037	102.964		458.037	170.581		458.037	56.7553
	458.533	76.5577		458.533	98.3878		458.533	174.255		458.533	55.5943
	459.03	74.5545		459.03	92.3833		459.03	177.565		459.03	55.8975
	459.528	75.1996		459.528	88.4884		459.528	180.343		459.528	57.6997
	460.024	76.2226		460.024	87.1774		460.024	179.124		460.024	63.6526
	460.52	74.0674		460.52	86.3569		460.52	176.972		460.52	70.4926
	461.016	71.3651		461.016	84.5916		461.016	173.894		461.016	77.89
	461.512	67.3091		461.512	82.5073		461.512	171.014		461.512	85.0195
	462.008	64.1093		462.008	79.9368		462.008	168.282		462.008	91.4583
	462.505	59.1607		462.505	76.8452		462.505	165.842		462.505	96.4048
	463.003	55.8921		463.003	72.987		463.003	163.358		463.003	100.862
	463.499	52.7889		463.499	69.011		463.499	160.844		463.499	104.302
	463.995	50.5468		463.995	65.3398		463.995	158.541		463.995	107.022
	464.49	48.7196		464.49	64.5438		464.49	156.011		464.49	108.478
	464.986	47.9565		464.986	63.2207		464.986	153.447		464.986	109.091
	465.482	48.4655		465.482	60.6203		465.482	150.918		465.482	108.389
	465.978	48.6598		465.978	57.3163		465.978	148.467		465.978	105.378
	466.474	49.3368		466.474	54.0376		466.474	146.13		466.474	98.5292
	466.972	50.8669		466.972	49.3497		466.972	143.827		466.972	83.4982
	467.467	51.8922		467.467	44.2358		467.467	141.212		467.467	71.2025
	467.963	53.2146		467.963	39.2095		467.963	138.663		467.963	59.827
	468.459	55.1635		468.459	35.9283		468.459	135.861		468.459	51.577
	468.955	57.436		468.955	33.2515		468.955	132.977		468.955	45.7883
	469.45	61.1721		469.45	31.6949		469.45	130.075		469.45	42.6397
	469.946	59.8566		469.946	31.0515		469.946	127.242		469.946	42.8578
	470.441	59.7985		470.441	32.0716		470.441	125.018		470.441	44.758
	470.937	56.2322		470.937	29.1385		470.937	123.763		470.937	47.8287
	471.433	51.3655		471.433	30.7806		471.433	133.428		471.433	50.2254
	471.928	47.7668		471.928	28.5292		471.928	134.451		471.928	64.2759
	472.424	44.6677		472.424	27.3732		472.424	143.614		472.424	73.0419
	472.919	45.323		472.919	27.6353		472.919	151.029		472.919	72.6212
	473.415	47.0454		473.415	30.3993		473.415	150.823		473.415	61.6992
	473.91	47.5306		473.91	35.6609		473.91	161.43		473.91	62.2908
	474.405	45.5744		474.405	48.9309		474.405	188.282		474.405	63.2386
	474.901	286.189		474.901	58.5486		474.901	244.21		474.901	77.5936
	475.396	971.382		475.396	109.676		475.396	349.018		475.396	126.414
	475.891	1296.11		475.891	478.674		475.891	818.942		475.891	205.681
	476.387	764.086		476.387	623.802		476.387	854.933		476.387	530.706
	476.882	181.878		476.882	485.322		476.882	385.481		476.882	766.194
	477.377	53.277		477.377	107.649		477.377	236.39		477.377	459.932
	477.872	35.6773		477.872	27.1345		477.872	202.496		477.872	76.9117
	478.367	22.0703		478.367	31.3056		478.367	191.671		478.367	113.352
	478.863	30.0172		478.863	29.9403		478.863	177.061		478.863	106.057
	479.358	31.8637		479.358	34.0617		479.358	167.959		479.358	102.99
	479.853	24.0361		479.853	31.0961		479.853	164.545		479.853	51.2432
	480.348	21.1702		480.348	28.3043		480.348	166.311		480.348	91.337
	480.843	25.968		480.843	16.3037		480.843	170.787		480.843	119.489
	481.338	21.7227		481.338	15.1409		481.338	171.475		481.338	137.062
	481.833	27.0128		481.833	14.2241		481.833	175.921		481.833	144.862
	482.328	31.423		482.328	12.4369		482.328	174.587		482.328	142.434
	482.823	33.6965		482.823	8.44205		482.823	181.198		482.823	137.976
	483.318	36.6339		483.318	7.55393		483.318	184.559		483.318	122.731
	483.813	40.7809		483.813	7.91504		483.813	182.391		483.813	113.972
	484.305	43.589		484.305	8.66412		484.305	176.586		484.305	109.027
	484.8	45.8536		484.8	9.13589		484.8	170.122		484.8	108.068
	485.295	47.0016		485.295	9.98717		485.295	165.225		485.295	111.618
	485.79	46.8115		485.79	10.6768		485.79	161.619		485.79	121.938
	486.285	46.9161		486.285	11.1617		486.285	159.775		486.285	127.394
	486.779	46.5881		486.779	11.2372		486.779	157.989		486.779	131.647
	487.274	46.0601		487.274	10.1036		487.274	168.351		487.274	135.721
	487.769	44.7846		487.769	7.24446		487.769	189.935		487.769	139.83
	488.261	44.2317		488.261	6.08672		488.261	201.883		488.261	143.352
	488.756	43.8443		488.756	5.52138		488.756	208.59		488.756	147.084
	489.25	42.4016		489.25	5.2781		489.25	212.036		489.25	150.974
	489.745	41.4305		489.745	4.79452		489.745	214.665		489.745	153.608
	490.24	40.0647		490.24	3.87467		490.24	216.258		490.24	155.123
	490.734	37.549		490.734	2.91136		490.734	216.952		490.734	155.737
	491.226	35.5842		491.226	1.64238		491.226	217.515		491.226	155.797
	491.721	34.6022		491.721	-0.972999		491.721	217.814		491.721	155.495
	492.215	34.599		492.215	-3.25974		492.215	217.786		492.215	155.272
	492.71	34.4096		492.71	-2.68567		492.71	217.822		492.71	155.056
	493.204	35.596		493.204	-1.48211		493.204	217.824		493.204	155.081
	493.698	37.3572		493.698	-0.474358		493.698	217.297		493.698	156.425
	494.191	38.9933		494.191	0.278971		494.191	214.895		494.191	157.356
	494.685	39.6874		494.685	0.823928		494.685	212.523		494.685	158.55
	495.179	38.7189		495.179	0.986379		495.179	209.323		495.179	159.714
	495.674	37.6227		495.674	1.14035		495.674	205.909		495.674	161.02
	496.166	37.3261		496.166	1.49643		496.166	203.996		496.166	162.46
	496.66	36.1833		496.66	1.89927		496.66	203.253		496.66	164.116
	497.154	34.2714		497.154	3.43384		497.154	203.874		497.154	165.652
	497.648	33.5342		497.648	5.88618		497.648	204.592		497.648	167.398
	498.14	33.0213		498.14	8.2818		498.14	205.777		498.14	169.187
	498.634	32.8808		498.634	10.3142		498.634	207.416		498.634	171.385
	499.128	32.5612		499.128	10.644		499.128	209.778		499.128	173.82
	499.622	32.9392		499.622	9.81595		499.622	212.813		499.622	178.144
	500.114	34.2942		500.114	7.66576		500.114	216.384		500.114	187.611
	500.608	33.5651		500.608	6.22369		500.608	220.613		500.608	196.89
	501.102	35.0004		501.102	4.52536		501.102	225.569		501.102	205.983
	501.596	35.6524		501.596	3.19487		501.596	231.501		501.596	213.257
	502.088	38.0712		502.088	2.23386		502.088	238.154		502.088	221.662
	502.582	40.4426		502.582	1.71584		502.582	246.004		502.582	231.689
	503.076	43.8255		503.076	1.69186		503.076	253.962		503.076	242.265
	503.568	46.4116		503.568	2.19431		503.568	260.751		503.568	251.636
	504.061	50.3807		504.061	3.43941		504.061	264.819		504.061	258.856
	504.555	51.8283		504.555	5.40708		504.555	267.457		504.555	265.35
	505.047	53.3817		505.047	7.59208		505.047	269.212		505.047	270.294
	505.54	54.2473		505.54	9.7458		505.54	269.971		505.54	274.355
	506.034	55.5131		506.034	10.8574		506.034	269.838		506.034	277.271
	506.526	57.4961		506.526	11.2895		506.526	269.268		506.526	278.833
	507.019	59.0599		507.019	10.9842		507.019	267.981		507.019	278.767
	507.513	61.1385		507.513	9.77361		507.513	265.675		507.513	276.321
	508.004	64.0018		508.004	8.28517		508.004	263.106		508.004	273.142
	508.498	65.9505		508.498	6.57906		508.498	260.584		508.498	270.348
	508.992	67.2205		508.992	6.56401		508.992	259.042		508.992	268.149
	509.483	67.7435		509.483	6.82633		509.483	258.144		509.483	268.615
	509.976	67.5275		509.976	7.09533		509.976	257.648		509.976	269.768
	510.468	65.6514		510.468	6.06699		510.468	258.063		510.468	271.42
	510.961	65.75		510.961	5.35663		510.961	259.455		510.961	274.007
	511.455	65.2233		511.455	4.99364		511.455	262.183		511.455	277.312
	511.946	65.0857		511.946	5.78001		511.946	266.259		511.946	281.564
	512.439	64.9881		512.439	6.69397		512.439	272.905		512.439	286.657
	512.931	65.0614		512.931	8.40039		512.931	280.188		512.931	292.429
	513.424	63.4747		513.424	10.5138		513.424	287.319		513.424	299.147
	513.915	62.6875		513.915	12.8249		513.915	292.688		513.915	307.948
	514.408	61.6815		514.408	14.9388		514.408	296.349		514.408	317.659
	514.901	61.7334		514.901	16.3186		514.901	299.025		514.901	325.38
	515.393	61.4251		515.393	17.3163		515.393	301.059		515.393	329.027
	515.886	62.4586		515.886	17.5947		515.886	302.298		515.886	331.963
	516.377	63.6966		516.377	17.106		516.377	303.489		516.377	333.46
	516.87	63.657		516.87	15.2063		516.87	303.991		516.87	333.78
	517.361	64.8438		517.361	12.7329		517.361	304.298		517.361	333.359
	517.854	65.0743		517.854	10.0629		517.854	304.195		517.854	332.9
	518.345	64.7086		518.345	10.0107		518.345	304.033		518.345	330.61
	518.838	65.5515		518.838	9.97145		518.838	303.45		518.838	328.2
	519.329	66.7972		519.329	6.08937		519.329	302.058		519.329	325.432
	519.822	67.4986		519.822	2.58678		519.822	299.464		519.822	322.431
	520.313	70.0177		520.313	0.489784		520.313	294.793		520.313	319.791
	520.806	72.0014		520.806	-0.518315		520.806	290.63		520.806	317.902
	521.296	72.6214		521.296	0.371681		521.296	291.762		521.296	316.983
	521.789	74.1373		521.789	3.09279		521.789	294.127		521.789	318.014
	522.28	74.8904		522.28	7.99679		522.28	296.785		522.28	320
	522.773	75.6271		522.773	13.5043		522.773	299.1		522.773	323.254
	523.263	76.1736		523.263	21.8052		523.263	301.448		523.263	329.643
	523.756	77.6853		523.756	21.7533		523.756	303.9		523.756	336.814
	524.247	78.8101		524.247	18.6848		524.247	306.62		524.247	343.989
	524.74	81.7369		524.74	19.5591		524.74	309.347		524.74	347.38
	525.23	84.0132		525.23	20.5129		525.23	311.954		525.23	347.246
	525.721	84.8753		525.721	21.1208		525.721	315.26		525.721	348.645
	526.213	86.1017		526.213	22.5336		526.213	318.537		526.213	355.539
	526.704	88.4874		526.704	23.9275		526.704	321.668		526.704	363.61
	527.196	90.6584		527.196	25.1323		527.196	324.504		527.196	371.232
	527.687	92.1526		527.687	26.1765		527.687	327.156		527.687	378.047
	528.179	93.5008		528.179	26.8384		528.179	328.906		528.179	392.077
	528.67	96.6279		528.67	26.7495		528.67	328.788		528.67	399.794
	529.16	99.8988		529.16	25.9667		529.16	327.404		529.16	403.855
	529.653	100.98		529.653	25.1217		529.653	325.935		529.653	404.541
	530.143	100.439		530.143	24.205		530.143	324.841		530.143	397.162
	530.635	99.2925		530.635	22.8252		530.635	326.206		530.635	389.208
	531.126	99.2358		531.126	23.0408		531.126	328.616		531.126	385.283
	531.616	98.6661		531.616	24.9147		531.616	331.883		531.616	383.557
	532.108	97.6158		532.108	26.455		532.108	335.557		532.108	385.537
	532.598	96.1289		532.598	26.5251		532.598	339.621		532.598	390.033
	533.088	94.9438		533.088	24.3452		533.088	343.751		533.088	396.885
	533.581	94.5779		533.581	22.0499		533.581	348.497		533.581	406.094
	534.071	95.6745		534.071	20.4621		534.071	353.409		534.071	418.703
	534.561	97.5062		534.561	19.7007		534.561	358.761		534.561	429.609
	535.053	97.6384		535.053	19.2339		535.053	364.994		535.053	439.119
	535.543	98.539		535.543	21.0754		535.543	371.428		535.543	455.821
	536.033	100.987		536.033	23.4983		536.033	378.016		536.033	473.747
	536.525	103.656		536.525	26.567		536.525	383.221		536.525	488.204
	537.015	107.31		537.015	28.9507		537.015	386.174		537.015	498.326
	537.505	109.835		537.505	30.5768		537.505	388.129		537.505	503.075
	537.997	111.954		537.997	32.2495		537.997	388.792		537.997	500.051
	538.487	113.885		538.487	33.538		538.487	388.52		538.487	499.223
	538.977	114.786		538.977	34.7234		538.977	388.073		538.977	498.996
	539.467	116.36		539.467	35.7269		539.467	387.042		539.467	499.394
	539.958	116.942		539.958	36.6342		539.958	385.82		539.958	500.107
	540.448	118.097		540.448	37.4042		540.448	384.934		540.448	501.407
	540.938	119.88		540.938	38.0944		540.938	384.48		540.938	503.758
	541.428	119.318		541.428	38.8348		541.428	385.558		541.428	504.866
	541.919	117.253		541.919	39.5134		541.919	387.361		541.919	510.509
	542.409	116.068		542.409	39.9833		542.409	390.218		542.409	520.47
	542.899	115.928		542.899	40.4207		542.899	393.596		542.899	531.126
	543.388	115.716		543.388	40.7297		543.388	398.064		543.388	541.912
	543.88	116.775		543.88	40.9782		543.88	402.456		543.88	552.274
	544.37	118.367		544.37	41.1459		544.37	406.615		544.37	564.453
	544.859	117.963		544.859	41.2439		544.859	409.704		544.859	576.517
	545.349	117.185		545.349	41.3099		545.349	411.924		545.349	587.748
	545.84	117.525		545.84	41.412		545.84	412.846		545.84	597.418
	546.33	116.988		546.33	41.5805		546.33	411.097		546.33	605.057
	546.819	116.752		546.819	41.3607		546.819	408.343		546.819	611.521
	547.309	117.952		547.309	41.2366		547.309	405.139		547.309	617.635
	547.798	117.538		547.798	41.2097		547.798	401.95		547.798	620.42
	548.287	117.173		548.287	41.4302		548.287	400.128		548.287	621.669
	548.779	118.601		548.779	41.8602		548.779	398.645		548.779	622.307
	549.268	119.36		549.268	43.8282		549.268	397.773		549.268	623.594
	549.757	119.8		549.757	45.7411		549.757	397.815		549.757	623.558
	550.247	119.868		550.247	48.0308		550.247	398.993		550.247	623.313
	550.736	121.257		550.736	50.735		550.736	401.036		550.736	622.285
	551.225	122.584		551.225	54.1196		551.225	404.14		551.225	622.025
	551.716	124.514		551.716	58.2125		551.716	408.044		551.716	626.262
	552.205	129.442		552.205	62.827		552.205	412.361		552.205	636.508
	552.695	133.67		552.695	68.1829		552.695	417.056		552.695	641.767
	553.184	135.149		553.184	69.9143		553.184	421.963		553.184	647.303
	553.673	136.515		553.673	70.8466		553.673	426.37		553.673	653.359
	554.162	137.522		554.162	71.089		554.162	430.74		554.162	659.104
	554.651	140.133		554.651	70.9784		554.651	434.962		554.651	662.543
	555.14	143.388		555.14	70.1059		555.14	438.593		555.14	661.201
	555.629	146.779		555.629	68.6457		555.629	442.174		555.629	667.559
	556.12	150.936		556.12	66.6223		556.12	446.119		556.12	676.735
	556.609	154.371		556.609	63.7131		556.609	455.866		556.609	688.335
	557.098	158.164		557.098	61.5935		557.098	463.067		557.098	699.693
	557.586	161.9		557.586	61.9055		557.586	469.557		557.586	709.941
	558.075	164.794		558.075	62.9785		558.075	473.598		558.075	719.373
	558.564	165.386		558.564	64.7183		558.564	473.89		558.564	726.573
	559.053	163.72		559.053	67.3264		559.053	472.915		559.053	731.156
	559.542	161.887		559.542	70.0203		559.542	472.629		559.542	734.719
	560.03	160.308		560.03	73.5634		560.03	471.462		560.03	737.759
	560.519	156.996		560.519	76.7901		560.519	469.649		560.519	746.508
	561.008	154.184		561.008	78.1726		561.008	468.442		561.008	749.405
	561.496	152.694		561.496	78.581		561.496	467.588		561.496	748.485
	561.985	152.671		561.985	75.8542		561.985	467.545		561.985	742.611
	562.474	151.981		562.474	75.3504		562.474	468.451		562.474	730.708
	562.962	151.833		562.962	73.9592		562.962	470.56		562.962	714.792
	563.451	154.554		563.451	72.7309		563.451	472.131		563.451	710.829
	563.939	156.124		563.939	72.4643		563.939	473.486		563.939	707.691
	564.428	158.764		564.428	72.808		564.428	474.954		564.428	705.924
	564.916	161.488		564.916	72.3743		564.916	481.186		564.916	704.693
	565.405	164.541		565.405	71.1809		565.405	485.971		565.405	704.301
	565.893	166.91		565.893	70.1252		565.893	489.143		565.893	704.162
	566.382	168.616		566.382	70.6399		566.382	490.609		566.382	704.957
	566.87	172.538		566.87	73.0503		566.87	491.606		566.87	706.689
	567.358	175.842		567.358	77.303		567.358	492.354		567.358	714.904
	567.847	177.23		567.847	82.3078		567.847	493.297		567.847	724.527
	568.335	178.39		568.335	87.8893		568.335	494.908		568.335	734.739
	568.823	178.296		568.823	92.6864		568.823	496.602		568.823	744.409
	569.311	179.526		569.311	98.4558		569.311	498.8		569.311	754.125
	569.8	180.957		569.8	104.416		569.8	501.113		569.8	763.622
	570.288	182.476		570.288	115.698		570.288	503.497		570.288	772.673
	570.776	186.646		570.776	122.884		570.776	505.74		570.776	781.753
	571.262	192.061		571.262	127.365		571.262	508.25		571.262	790.553
	571.75	198.686		571.75	131.087		571.75	510.808		571.75	799.496
	572.238	206.904		572.238	132.911		572.238	511.788		572.238	808.474
	572.726	215.409		572.726	133.548		572.726	513.123		572.726	817.603
	573.214	224.812		573.214	130.258		573.214	515.153		573.214	827.384
	573.702	232.23		573.702	127.492		573.702	518.176		573.702	839.335
	574.19	241.266		574.19	127.087		574.19	522.346		574.19	851.663
	574.678	250.96		574.678	131.614		574.678	529.124		574.678	863.313
	575.166	260.5		575.166	147.363		575.166	536.436		575.166	867.349
	575.652	269.758		575.652	155.663		575.652	545.288		575.652	884.204
	576.14	277.937		576.14	167.753		576.14	555.77		576.14	903.63
	576.628	286.712		576.628	180.486		576.628	567.632		576.628	921.766
	577.116	294.403		577.116	193.56		577.116	580.546		577.116	938.025
	577.604	300.613		577.604	207.777		577.604	594.641		577.604	951.013
	578.091	304.6		578.091	223.964		578.091	608.884		578.091	961.878
	578.577	307.766		578.577	241.731		578.577	621.279		578.577	970.604
	579.065	310.355		579.065	254.443		579.065	631.9		579.065	977.529
	579.552	312.481		579.552	264.456		579.552	639.941		579.552	981.973
	580.04	314.342		580.04	271.212		580.04	645.291		580.04	984.909
	580.528	314.56		580.528	275.042		580.528	648.354		580.528	986.452
	581.015	313.657		581.015	273.876		581.015	648.618		581.015	988.323
	581.501	312.356		581.501	273.123		581.501	646.005		581.501	991.716
	581.988	311.739		581.988	268.066		581.988	640.836		581.988	995.128
	582.476	307.975		582.476	257.255		582.476	634.79		582.476	1010.82
	582.964	307.372		582.964	251.75		582.964	629.771		582.964	1015.97
	583.449	306.725		583.449	245.364		583.449	625.685		583.449	1019.6
	583.936	306.411		583.936	238.889		583.936	622.836		583.936	1023.7
	584.424	306.405		584.424	233.412		584.424	621.216		584.424	1039.63
	584.911	306.299		584.911	230.016		584.911	620.447		584.911	1043.83
	585.397	308.021		585.397	227.786		585.397	620.873		585.397	1046.07
	585.884	307.965		585.884	227.357		585.884	622.968		585.884	1046.11
	586.371	310.69		586.371	227.302		586.371	625.493		586.371	1044.22
	586.859	309.629		586.859	231.394		586.859	630.376		586.859	1041.2
	587.344	304.288		587.344	234.84		587.344	635.886		587.344	1035.74
	587.831	302.637		587.831	239.886		587.831	641.477		587.831	1027.14
	588.318	304.075		588.318	245.246		588.318	646.695		588.318	1016.86
	588.805	306.417		588.805	250.818		588.805	651.062		588.805	1013.73
	589.291	309.828		589.291	256.353		589.291	654.722		589.291	1011.2
	589.778	314.169		589.778	262.084		589.778	657.627		589.778	1006.5
	590.265	318.245		590.265	266.901		590.265	659.992		590.265	1001.35
	590.75	322.05		590.75	270.488		590.75	661.488		590.75	997.061
	591.237	325.139		591.237	271.296		591.237	662.516		591.237	992.247
	591.724	324.964		591.724	270.114		591.724	662.945		591.724	998.214
	592.209	323.997		592.209	266.449		592.209	662.907		592.209	995.126
	592.696	322.174		592.696	262.415		592.696	661.547		592.696	990.771
	593.183	319.18		593.183	257.189		593.183	659.682		593.183	987.216
	593.668	311.505		593.668	249.213		593.668	657.309		593.668	983.016
	594.155	307.04		594.155	239.394		594.155	654.809		594.155	980.094
	594.642	302.076		594.642	228.861		594.642	652.382		594.642	978.319
	595.127	296.053		595.127	218.472		595.127	652.082		595.127	979.091
	595.613	285.69		595.613	207.513		595.613	651.693		595.613	984.235
	596.1	279.049		596.1	196.365		596.1	651.55		596.1	989.463
	596.585	273.594		596.585	186.8		596.585	651.766		596.585	984.319
	597.072	267.887		597.072	179.725		597.072	652.429		597.072	987.028
	597.556	264.237		597.556	174.051		597.556	654.334		597.556	995.088
	598.043	262.75		598.043	169.553		598.043	656.641		598.043	1006.69
	598.53	262.306		598.53	166.415		598.53	659.18		598.53	1019.99
	599.014	263.531		599.014	164.389		599.014	662.178		599.014	1033.21
	599.501	265.258		599.501	163.441		599.501	663.574		599.501	1058.94
	599.986	266.312		599.986	163.158		599.986	662.847		599.986	1072.82
	600.472	267.44		600.472	163.122		600.472	662.462		600.472	1086.62
	600.957	269.138		600.957	162.195		600.957	662.292		600.957	1099.17
	601.443	270.52		601.443	161.123		601.443	662.642		601.443	1110.5
	601.93	271.182		601.93	160.248		601.93	663.357		601.93	1120.32
	602.414	271.814		602.414	160.47		602.414	664.246		602.414	1128.74
	602.901	273.212		602.901	161.307		602.901	666.104		602.901	1136.29
	603.385	274.769		603.385	162.7		603.385	668.642		603.385	1142.11
	603.871	278.465		603.871	164.86		603.871	671.471		603.871	1145.34
	604.356	281.094		604.356	167.917		604.356	674.325		604.356	1147.42
	604.842	286.376		604.842	171.494		604.842	677.398		604.842	1150.92
	605.326	291.786		605.326	174.333		605.326	680.351		605.326	1154.19
	605.813	299.469		605.813	178.195		605.813	683.559		605.813	1156.13
	606.297	307.272		606.297	183.779		606.297	687.402		606.297	1155.97
	606.783	316.731		606.783	193.015		606.783	691.909		606.783	1154.03
	607.267	324.87		607.267	200.35		607.267	696.453		607.267	1151.08
	607.754	330.882		607.754	206.345		607.754	701.27		607.754	1148.23
	608.238	338.095		608.238	210.75		608.238	706.182		608.238	1145.83
	608.724	343.645		608.724	213.959		608.724	711		608.724	1145.27
	609.208	346.243		609.208	215.639		609.208	715.205		609.208	1146.18
	609.694	343.972		609.694	216.684		609.694	719.006		609.694	1147.27
	610.178	341.269		610.178	215.625		610.178	722.16		610.178	1148.18
	610.664	336.701		610.664	213.251		610.664	721.123		610.664	1147.95
	611.148	332.752		611.148	209.696		611.148	719.34		611.148	1141.02
	611.632	327.943		611.632	205.921		611.632	717.754		611.632	1137.35
	612.118	324.708		612.118	201.517		612.118	716.131		612.118	1136.33
	612.602	320.836		612.602	196.391		612.602	713.638		612.602	1135.61
	613.088	317.156		613.088	190.404		613.088	709.731		613.088	1134.39
	613.572	313.174		613.572	183.899		613.572	704.911		613.572	1133.4
	614.057	309.685		614.057	177.399		614.057	700.192		614.057	1133.09
	614.541	310.251		614.541	171.207		614.541	696.951		614.541	1132.94
	615.025	311.504		615.025	165.927		615.025	694.595		615.025	1133.32
	615.511	314.332		615.511	161.298		615.511	692.653		615.511	1133.53
	615.995	315.688		615.995	157.593		615.995	693.392		615.995	1136.57
	616.48	317.054		616.48	154.691		616.48	694.931		616.48	1140.63
	616.964	317.757		616.964	152.87		616.964	697.179		616.964	1144.28
	617.448	318.652		617.448	152.192		617.448	698.619		617.448	1146.41
	617.933	318.149		617.933	152.417		617.933	697.865		617.933	1147.67
	618.417	317.98		618.417	154.068		618.417	697.257		618.417	1148.07
	618.9	316.922		618.9	156.066		618.9	696.328		618.9	1147.18
	619.386	315.205		619.386	156.986		619.386	695.456		619.386	1143.88
	619.869	313.991		619.869	157.353		619.869	694.032		619.869	1140.03
	620.353	311.764		620.353	157.105		620.353	693.284		620.353	1136.35
	620.838	308.578		620.838	156.485		620.838	694.555		620.838	1136.92
	621.322	306.015		621.322	155.577		621.322	697.687		621.322	1141.73
	621.805	304.659		621.805	154.095		621.805	700.811		621.805	1147.12
	622.291	302.237		622.291	151.902		622.291	703.687		622.291	1152.45
	622.774	295.931		622.774	149.259		622.774	705.917		622.774	1156.26
	623.257	293.209		623.257	145.785		623.257	708.026		623.257	1158.69
	623.743	292.704		623.743	142.234		623.743	710.445		623.743	1160.49
	624.226	293.67		624.226	138.609		624.226	714.12		624.226	1161.02
	624.709	292.344		624.709	136.072		624.709	716.438		624.709	1160.33
	625.193	291.549		625.193	132.113		625.193	716.059		625.193	1157.65
	625.678	286.971		625.678	128.899		625.678	714.862		625.678	1159.15
	626.161	280.542		626.161	126.485		626.161	713.918		626.161	1158.3
	626.644	276.554		626.644	125.075		626.644	710.242		626.644	1156.89
	627.129	273.547		627.129	124.154		627.129	706.681		627.129	1156.1
	627.612	274.811		627.612	123.729		627.612	703.485		627.612	1155.81
	628.095	280.99		628.095	123.673		628.095	702.124		628.095	1156.93
	628.578	282.451		628.578	123.803		628.578	703.316		628.578	1158.37
	629.062	282.746		629.062	123.871		629.062	705.023		629.062	1160.35
	629.547	293.581		629.547	123.634		629.547	707.659		629.547	1163.9
	630.029	293.414		630.029	122.021		630.029	711.19		630.029	1172.71
	630.512	294.323		630.512	119.38		630.512	715.275		630.512	1183.28
	630.995	295.186		630.995	118.005		630.995	719.777		630.995	1194.85
	631.48	295.436		631.48	116.358		631.48	724.499		631.48	1206.86
	631.963	295.508		631.963	114.884		631.963	729.216		631.963	1218.49
	632.446	296.424		632.446	114.444		632.446	733.681		632.446	1229.74
	632.929	296.659		632.929	114.646		632.929	737.555		632.929	1240.94
	633.412	297.524		633.412	115.537		633.412	740.748		633.412	1252.27
	633.896	298.393		633.896	117.458		633.896	743.231		633.896	1263.26
	634.379	307.926		634.379	119.537		634.379	744.88		634.379	1273.87
	634.862	299.419		634.862	122.2		634.862	745.959		634.862	1283.92
	635.345	297.921		635.345	124.902		635.345	745.904		635.345	1293.4
	635.827	297.078		635.827	128.474		635.827	745.272		635.827	1302.31
	636.31	297.998		636.31	131.896		636.31	744.326		636.31	1309.53
	636.793	299.403		636.793	135.095		636.793	743.49		636.793	1317.29
	637.277	302.213		637.277	136.559		637.277	744.979		637.277	1324.43
	637.76	308.277		637.76	136.043		637.76	744.622		637.76	1330.35
	638.242	316.595		638.242	134.977		638.242	744.247		638.242	1331.36
	638.725	322.745		638.725	133.262		638.725	744.463		638.725	1332.26
	639.207	329.511		639.207	132.105		639.207	745.687		639.207	1333.73
	639.69	332.586		639.69	130.172		639.69	748.946		639.69	1336.99
	640.172	336.148		640.172	132.191		640.172	752.737		640.172	1340.42
	640.655	336.551		640.655	134.731		640.655	757.076		640.655	1344.38
	641.137	338.317		641.137	136.857		641.137	761.756		641.137	1348.54
	641.621	339.209		641.621	138.998		641.621	766.107		641.621	1353.53
	642.104	339.795		642.104	141.371		642.104	770.173		642.104	1359.04
	642.586	340.339		642.586	143.711		642.586	772.642		642.586	1364.6
	643.068	341.403		643.068	145.922		643.068	776.05		643.068	1369.9
	643.551	341.908		643.551	148.087		643.551	779.725		643.551	1373.64
	644.033	342.544		644.033	150.123		644.033	783.629		644.033	1374.89
	644.515	343.585		644.515	151.948		644.515	786.959		644.515	1380.14
	644.997	344.34		644.997	154.146		644.997	789.81		644.997	1388.28
	645.479	344.395		645.479	156.307		645.479	792.509		645.479	1396.36
	645.961	345.792		645.961	157.6		645.961	795.278		645.961	1404.09
	646.444	346.269		646.444	158.167		646.444	797.841		646.444	1410.08
	646.926	349.5		646.926	157.198		646.926	799.998		646.926	1415.45
	647.408	353.151		647.408	156.013		647.408	801.255		647.408	1419.88
	647.89	355.525		647.89	155.386		647.89	801.847		647.89	1423.13
	648.372	357.278		648.372	154.362		648.372	800.355		648.372	1427.74
	648.854	356.201		648.854	152.071		648.854	796.408		648.854	1434.95
	649.336	354.236		649.336	149.478		649.336	791.974		649.336	1438.35
	649.818	350.796		649.818	147.715		649.818	787.809		649.818	1440.15
	650.299	347.869		650.299	146.213		650.299	787.276		650.299	1441.88
	650.781	345.944		650.781	145.299		650.781	787.169		650.781	1443.74
	651.263	343.955		651.263	144.743		651.263	789.529		651.263	1446.87
	651.745	342.031		651.745	144.455		651.745	790.698		651.745	1451.68
	652.227	339.978		652.227	143.855		652.227	786.775		652.227	1456.56
	652.709	339.774		652.709	143.474		652.709	788.142		652.709	1461.36
	653.19	339.361		653.19	143.942		653.19	790.87		653.19	1467.58
	653.672	340.049		653.672	146.695		653.672	796.115		653.672	1476.03
	654.154	343.333		654.154	151.302		654.154	803.346		654.154	1492.76
	654.635	346.619		654.635	155.949		654.635	812.945		654.635	1503.23
	655.117	349.951		655.117	159.931		655.117	822.861		655.117	1512.7
	655.597	355.2		655.597	163.082		655.597	831.715		655.597	1522.05
	656.078	359.334		656.078	165.474		656.078	839.746		656.078	1535.93
	656.56	364.715		656.56	167.381		656.56	846.41		656.56	1550.61
	657.041	369.124		657.041	168.697		657.041	851.683		657.041	1562.72
	657.523	374.614		657.523	169.672		657.523	853.591		657.523	1573.77
	658.004	380.191		658.004	169.711		658.004	858.341		658.004	1583.07
	658.486	384.738		658.486	169.335		658.486	863.139		658.486	1590.73
	658.967	388.804		658.967	168.928		658.967	867.461		658.967	1596.47
	659.449	392.19		659.449	167.97		659.449	870.012		659.449	1600.78
	659.928	395.097		659.928	166.649		659.928	871.41		659.928	1604.59
	660.409	398.25		660.409	165.242		660.409	868.793		660.409	1608.01
	660.891	401.96		660.891	163.753		660.891	868.692		660.891	1615.36
	661.372	405.395		661.372	162.5		661.372	869.715		661.372	1623.81
	661.853	408.347		661.853	161.672		661.853	871.71		661.853	1632.81
	662.335	406.824		662.335	160.477		662.335	869.694		662.335	1630.68
	662.816	402.758		662.816	158.882		662.816	864.741		662.816	1619.17
	663.295	399.218		663.295	157.858		663.295	860.589		663.295	1606.33
	663.776	395.636		663.776	158.81		663.776	856.845		663.776	1593.39
	664.258	392.181		664.258	160.465		664.258	853.176		664.258	1577.43
	664.739	388.084		664.739	163.036		664.739	849.612		664.739	1565.46
	665.22	382.791		665.22	166.817		665.22	845.684		665.22	1554.85
	665.699	377.305		665.699	171.05		665.699	841.284		665.699	1545.5
	666.18	375.687		666.18	174.646		666.18	835.884		666.18	1536.49
	666.661	371.946		666.661	176.127		666.661	830.783		666.661	1528.36
	667.142	367.933		667.142	177.564		667.142	826.225		667.142	1520.09
	667.623	363.659		667.623	178.603		667.623	820.522		667.623	1514.07
	668.102	360.835		668.102	180.106		668.102	813.03		668.102	1507.92
	668.583	358.578		668.583	179.831		668.583	803.576		668.583	1501.39
	669.064	356.546		669.064	177.337		669.064	795.088		669.064	1492.67
	669.545	355.323		669.545	173.843		669.545	786.789		669.545	1484.31
	670.023	354.153		670.023	170.112		670.023	779.058		670.023	1475.16
	670.504	353.681		670.504	166.719		670.504	772.365		670.504	1464.7
	670.985	351.909		670.985	159.299		670.985	765.618		670.985	1453.67
	671.464	350.293		671.464	154.924		671.464	758.769		671.464	1442.35
	671.945	347.877		671.945	152.172		671.945	751.629		671.945	1430.41
	672.425	345.888		672.425	150.992		672.425	744.039		672.425	1419.42
	672.906	345.328		672.906	150.721		672.906	736.773		672.906	1407.81
	673.385	342.347		673.385	152.71		673.385	729.818		673.385	1395.67
	673.865	338.551		673.865	151.236		673.865	722.203		673.865	1383.17
	674.346	333.388		674.346	149.977		674.346	714.849		674.346	1374.5
	674.825	327.729		674.825	149.126		674.825	708.283		674.825	1364.52
	675.305	321.714		675.305	147.995		675.305	702.252		675.305	1354.25
	675.786	315.394		675.786	145.592		675.786	696.601		675.786	1346.4
	676.264	309.488		676.264	144.932		676.264	690.732		676.264	1337.48
	676.745	303.054		676.745	145.065		676.745	683.705		676.745	1326.26
	677.225	297.201		677.225	145.351		677.225	674.157		677.225	1312.96
	677.704	290.688		677.704	145.038		677.704	662.934		677.704	1298.81
	678.184	285.657		678.184	143.428		678.184	652.289		678.184	1282.24
	678.664	279.041		678.664	141.517		678.664	642.397		678.664	1265.2
	679.143	274.355		679.143	139.262		679.143	633.223		679.143	1248.68
	679.623	268.78		679.623	137.681		679.623	624.436		679.623	1232.36
	680.103	267.627		680.103	135.946		680.103	616.375		680.103	1216.84
	680.582	268.289		680.582	134.081		680.582	608.741		680.582	1201.78
	681.062	269.275		681.062	132.383		681.062	601.338		681.062	1185.69
	681.54	271.516		681.54	131.863		681.54	593.615		681.54	1169.06
	682.02	271.742		682.02	131.52		682.02	586.177		682.02	1152.24
	682.501	269.658		682.501	130.471		682.501	578.531		682.501	1135.4
	682.979	266.287		682.979	127.363		682.979	570.654		682.979	1118.97
	683.459	262.395		683.459	123.951		683.459	562.869		683.459	1103.62
	683.937	258.512		683.937	121.889		683.937	556.478		683.937	1089.09
	684.417	254.746		684.417	121.166		684.417	550.872		684.417	1075.38
	684.895	251.853		684.895	120.918		684.895	545.23		684.895	1061.41
	685.375	249.086		685.375	120.808		685.375	538.894		685.375	1046.56
	685.855	244.894		685.855	120.466		685.855	531.488		685.855	1034.61
	686.333	238.212		686.333	119.874		686.333	522.165		686.333	1013.22
	686.813	233.524		686.813	119.6		686.813	512.102		686.813	989.5
	687.291	228.35		687.291	117.712		687.291	501.896		687.291	965.219
	687.771	223.406		687.771	115.941		687.771	492.478		687.771	938.482
	688.249	219.215		688.249	114.939		688.249	482.631		688.249	916.196
	688.729	214.859		688.729	113.652		688.729	472.914		688.729	898.01
	689.207	210.835		689.207	112.293		689.207	462.222		689.207	882.332
	689.686	207.757		689.686	110.385		689.686	451.087		689.686	867.493
	690.164	204.758		690.164	108.467		690.164	440.124		690.164	853.398
	690.644	201.713		690.644	105.729		690.644	428.338		690.644	835.631
	691.122	198.113		691.122	102.416		691.122	416.648		691.122	820.601
	691.601	194.297		691.601	99.6015		691.601	406.095		691.601	806.821
	692.079	190.053		692.079	96.8638		692.079	396.448		692.079	795.45
	692.559	186.046		692.559	94.8941		692.559	388.843		692.559	784.992
	693.036	181.53		693.036	93.7134		693.036	382.201		693.036	773.178
	693.516	177.39		693.516	94.2109		693.516	376.587		693.516	766.278
	693.994	172.516		693.994	95.0449		693.994	369.953		693.994	753.3
	694.471	167.053		694.471	95.2592		694.471	362.6		694.471	734.601
	694.951	162.128		694.951	94.891		694.951	353.884		694.951	710.471
	695.428	156.253		695.428	95.6416		695.428	343.357		695.428	686.159
	695.908	150.893		695.908	95.0387		695.908	332.666		695.908	661.504
	696.385	144.95		696.385	93.6366		696.385	322.9		696.385	637.777
	696.865	138.426		696.865	92.2764		696.865	314.427		696.865	614.054
	697.342	132.386		697.342	91.3186		697.342	306.041		697.342	593.542
	697.819	128.694		697.819	90.1794		697.819	297.613		697.819	573.83
	698.299	124.897		698.299	87.9757		698.299	290.586		698.299	558.045
	698.776	120.952		698.776	84.7463		698.776	283.674		698.776	539.979
	699.255	117.268		699.255	81.3548		699.255	276.009		699.255	522.014
	699.733	113.924		699.733	78.314		699.733	267.601		699.733	505.883
	700.21	110.857		700.21	74.8232		700.21	258.08		700.21	489.599
	700.689	107.815		700.689	70.8321		700.689	248.752		700.689	473.469
	701.166	105.296		701.166	66.8712		701.166	240.27		701.166	458.237
	701.644	102.739		701.644	63.6883		701.644	231.576		701.644	443.077
	702.123	100.373		702.123	61.694		702.123	223.214		702.123	424.898
	702.6	98.7614		702.6	60.4734		702.6	218.069		702.6	405.222
	703.077	96.6463		703.077	60.0903		703.077	209.57		703.077	384.958
	703.556	93.9518		703.556	59.8565		703.556	191.204		703.556	362.543
	704.033	90.3585		704.033	58.8293		704.033	172.546		704.033	338.093
	704.51	86.2694		704.51	57.2415		704.51	153.659		704.51	314.473
	704.989	81.7098		704.989	56.131		704.989	136.735		704.989	290.717
	705.466	75.7308		705.466	54.7624		705.466	122.667		705.466	266.484
	705.943	67.0812		705.943	50.9658		705.943	109.819		705.943	242.445
	706.422	57.8962		706.422	46.4503		706.422	99.1096		706.422	218.527
	706.899	49.269		706.899	42.0122		706.899	90.6708		706.899	195.437
	707.376	40.7639		707.376	36.9729		707.376	82.3908		707.376	174.54
	707.855	32.6771		707.855	31.5622		707.855	74.1403		707.855	156.289
	708.331	24.4249		708.331	27.0767		708.331	63.9124		708.331	139.533
	708.808	16.0595		708.808	23.1319		708.808	54.1602		708.808	122.814
	709.285	8.54879		709.285	18.6186		709.285	42.7485		709.285	105.8
	709.764	1.68377		709.764	12.6707		709.764	32.873		709.764	87.1066
	710.24	-4.5715		710.24	7.74135		710.24	22.8722		710.24	66.9599
	710.617	-7.80679		710.617	5.62477		710.617	18.7371		710.617	56.8031
	711.1	-7.44575		711.1	5.82993		711.1	19.6891		711.1	56.7439
	711.583	-6.36592		711.583	6.29638		711.583	21.1552		711.583	54.978
	712.065	-4.79119		712.065	6.21206		712.065	22.4157		712.065	51.7101
	712.548	-1.45228		712.548	7.13555		712.548	21.8484		712.548	46.8969
	713.03	2.38489		713.03	9.29246		713.03	19.4133		713.03	40.8574
	713.513	6.45128		713.513	11.4896		713.513	15.9439		713.513	34.0305
	713.996	10.3912		713.996	12.479		713.996	9.50067		713.996	26.5078
	714.478	13.9416		714.478	13.5753		714.478	6.0754		714.478	18.1345
	714.96	15.7538		714.96	15.0608		714.96	2.76764		714.96	8.55718
	715.443	17.0818		715.443	15.7543		715.443	-0.411452		715.443	-0.595518
	715.925	18.0511		715.925	15.1867		715.925	-3.27087		715.925	-9.23024
	716.408	18.3595		716.408	15.7711		716.408	-4.67354		716.408	-14.3252
	716.89	17.6292		716.89	15.8507		716.89	-3.3103		716.89	-13.4458
	717.372	16.6966		717.372	17.7013		717.372	-3.91117		717.372	-10.8577
	717.853	15.689		717.853	20.6631		717.853	-3.94593		717.853	-7.53396
	718.335	14.7308		718.335	21.7592		718.335	-3.29394		718.335	-3.52084
	718.817	14.9347		718.817	21.6942		718.817	-0.599734		718.817	3.22231
	719.299	15.3033		719.299	20.6986		719.299	2.2626		719.299	10.7642
	719.782	15.7108		719.782	21.1183		719.782	6.91756		719.782	16.7406
	720.264	16.3724		720.264	20.8544		720.264	12.6288		720.264	19.8091
	720.746	17.2555		720.746	19.4518		720.746	18.4428		720.746	20.0674
	721.228	18.6661		721.228	17.9505		721.228	24.1373		721.228	19.4592
	721.708	20.3314		721.708	15.7156		721.708	30.0747		721.708	18.7937
	722.19	22.3258		722.19	14.3139		722.19	33.2396		722.19	17.6946
	722.672	24.5405		722.672	13.014		722.672	35.9358		722.672	16.9252
	723.154	27.0008		723.154	12.8868		723.154	38.5945		723.154	16.6266
	723.636	29.1446		723.636	11.9997		723.636	39.0521		723.636	17.0652
	724.118	30.8886		724.118	13.2122		724.118	39.8662		724.118	18.6669
	724.6	31.8852		724.6	14.3171		724.6	40.6862		724.6	21.3153
	725.08	35.2512		725.08	16.2794		725.08	43.3239		725.08	25.9724
	725.562	37.5132		725.562	18.179		725.562	50.6386		725.562	31.9975
	726.044	36.9962		726.044	19.9269		726.044	52.2979		726.044	38.7171
	726.526	34.9015		726.526	21.5847		726.526	51.14		726.526	46.5136
	727.008	32.1578		727.008	22.642		727.008	47.7841		727.008	53.8467
	727.487	29.0541		727.487	23.471		727.487	44.7783		727.487	60.2835
	727.969	26.0827		727.969	21.2949		727.969	37.7462		727.969	64.5427
	728.451	23.2523		728.451	18.3495		728.451	31.4186		728.451	67.1593
	728.933	20.6625		728.933	15.2345		728.933	26.4938		728.933	66.1211
	729.412	17.8475		729.412	14.1593		729.412	23.0933		729.412	62.6187
	729.894	15.4073		729.894	11.9982		729.894	19.1707		729.894	57.4191
	730.376	13.5687		730.376	12.4426		730.376	14.1778		730.376	51.6594
	730.857	12.198		730.857	10.2262		730.857	13.0792		730.857	45.4189
	731.339	11.7245		731.339	11.2799		731.339	13.0231		731.339	40.2607
	731.818	12.515		731.818	12.3743		731.818	14.6349		731.818	35.5183
	732.3	13.8196		732.3	13.6668		732.3	18.3225		732.3	31.5762
	732.781	15.7141		732.781	15.9487		732.781	26.4334		732.781	28.232
	733.261	18.9119		733.261	18.9599		733.261	30.8407		733.261	25.9531
	733.742	22.3432		733.742	22.0659		733.742	34.296		733.742	25.1788
	734.224	25.8952		734.224	25.2631		734.224	36.0294		734.224	25.8561
	734.705	29.1887		734.705	27.9907		734.705	33.9766		734.705	28.5071
	735.185	31.7435		735.185	30.5291		735.185	32.893		735.185	33.4539
	735.666	33.3622		735.666	31.2628		735.666	30.7621		735.666	40.6535
	736.147	34.7188		736.147	35.0396		736.147	26.9435		736.147	51.2474
	736.627	35.8121		736.627	32.9605		736.627	22.2212		736.627	62.4684
	737.108	36.5237		737.108	28.1974		737.108	20.638		737.108	73.0185
	737.589	37.1187		737.589	18.8514		737.589	19.0687		737.589	79.8686
	738.068	37.475		738.068	8.55688		738.068	17.9766		738.068	84.8556
	738.55	37.7503		738.55	2.04255		738.55	17.5132		738.55	87.9907
	739.031	38.2039		739.031	-5.2655		739.031	15.3504		739.031	89.6248
	739.51	38.8209		739.51	-8.15739		739.51	15.385		739.51	89.8576
	739.991	38.7156		739.991	-9.33628		739.991	20.0605		739.991	88.9778
	740.472	38.4197		740.472	-11.4475		740.472	25.143		740.472	86.829
	740.951	37.8662		740.951	-11.3439		740.951	30.3332		740.951	83.7471
	741.432	37.3983		741.432	3.67615		741.432	38.5415		741.432	79.2075
	741.913	37.368		741.913	7.64415		741.913	45.0522		741.913	74.1108
	742.392	38.966		742.392	7.34027		742.392	52.4334		742.392	68.3769
	742.873	41.0088		742.873	9.20126		742.873	58.6755		742.873	61.7883
	743.354	42.9431		743.354	11.2499		743.354	62.3265		743.354	55.0519
	743.833	44.3851		743.833	14.3013		743.833	64.5324		743.833	48.8563
	744.314	44.8007		744.314	16.6868		744.314	64.5182		744.314	43.5468
	744.793	43.7374		744.793	18.9918		744.793	64.2338		744.793	39.6199
	745.274	42.8674		745.274	21.6742		745.274	62.8307		745.274	37.6043
	745.755	43.2853		745.755	24.5279		745.755	59.8989		745.755	38.0736
	746.233	43.4407		746.233	25.3867		746.233	56.4471		746.233	41.1452
	746.714	43.2301		746.714	25.1811		746.714	55.0947		746.714	45.2999
	747.193	43.4059		747.193	24.5309		747.193	53.2262		747.193	50.816
	747.674	44.3517		747.674	23.954		747.674	50.0235		747.674	57.6169
	748.152	45.6585		748.152	23.1197		748.152	47.7265		748.152	66.0586
	748.633	47.1493		748.633	22.1559		748.633	44.5607		748.633	74.8923
	749.114	48.8196		749.114	22.2491		749.114	42.3866		749.114	83.1356
	749.592	50.5717		749.592	22.2543		749.592	42.2483		749.592	90.8694
	750.073	52.2561		750.073	22.0538		750.073	42.0007		750.073	97.1697
	750.551	53.9357		750.551	22.0819		750.551	42.1097		750.551	100.549
	751.032	55.4084		751.032	22.167		751.032	43.3637		751.032	102.688
	751.51	56.7941		751.51	20.8421		751.51	44.4051		751.51	102.285
	751.991	57.9731		751.991	19.2142		751.991	45.3484		751.991	100.931
	752.469	58.9216		752.469	19.9898		752.469	48.3197		752.469	99.1867
	752.95	59.7477		752.95	21.1899		752.95	50.3734		752.95	97.617
	753.428	59.9846		753.428	22.3781		753.428	53.2937		753.428	96.7578
	753.909	59.9475		753.909	23.5967		753.909	54.4321		753.909	98.1032
	754.387	59.8116		754.387	25.9651		754.387	57.7714		754.387	101.054
	754.867	59.7727		754.867	26.3733		754.867	62.0355		754.867	105.959
	755.346	59.9735		755.346	26.0666		755.346	65.9098		755.346	112.18
	755.826	60.6499		755.826	25.8899		755.826	69.9958		755.826	119.116
	756.304	61.8806		756.304	25.5777		756.304	71.2477		756.304	127.105
	756.784	63.2001		756.784	24.9192		756.784	70.7513		756.784	135.863
	757.263	64.5101		757.263	23.2387		757.263	70.9531		757.263	144.692
	757.743	65.6696		757.743	22.455		757.743	70.5082		757.743	153.762
	758.221	66.4762		758.221	23.9896		758.221	72.9376		758.221	162.909
	758.699	66.8378		758.699	25.4352		758.699	74.9581		758.699	172.523
	759.179	66.7322		759.179	24.8442		759.179	77.674		759.179	181.63
	759.657	66.134		759.657	23.2554		759.657	78.0374		759.657	190.26
	760.137	65.2566		760.137	21.6962		760.137	79.1973		760.137	198.35
	760.615	64.1766		760.615	20.1175		760.615	81.7875		760.615	204.367
	761.095	63.1486		761.095	20.0066		761.095	86.8723		761.095	208.768
	761.573	62.3101		761.573	23.4071		761.573	93.1828		761.573	208.807
	762.051	61.6803		762.051	26.7388		762.051	98.9935		762.051	204.034
	762.531	61.3754		762.531	29.8683		762.531	94.811		762.531	191.005
	763.009	61.535		763.009	32.9288		763.009	89.867		763.009	190.431
	763.489	62.3014		763.489	36.4365		763.489	83.9615		763.489	192.741
	763.967	63.4507		763.967	38.0561		763.967	79.8239		763.967	195.675
	764.445	64.662		764.445	40.5802		764.445	73.929		764.445	199.446
	764.925	65.8608		764.925	42.1498		764.925	65.5642		764.925	202.628
	765.402	67.0648		765.402	43.1126		765.402	58.6598		765.402	206.18
	765.882	67.1916		765.882	45.0529		765.882	53.4813		765.882	209.481
	766.36	66.3584		766.36	44.7553		766.36	50.161		766.36	211.689
	766.838	65.3612		766.838	45.4125		766.838	50.3331		766.838	212.336
	767.317	64.3757		767.317	45.4464		767.317	52.3956		767.317	212.178
	767.795	63.7204		767.795	45.3898		767.795	62.6026		767.795	210.459
	768.273	63.5056		768.273	42.7563		768.273	73.2979		768.273	206.508
	768.752	63.6347		768.752	39.3367		768.752	80.3925		768.752	202.085
	769.23	64.0115		769.23	35.9576		769.23	90.5534		769.23	189.333
	769.707	64.5133		769.707	33.9951		769.707	103.057		769.707	190.857
	770.187	65.0792		770.187	32.8962		770.187	108.297		770.187	190.454
	770.664	65.9657		770.664	32.0163		770.664	112.716		770.664	190.728
	771.142	66.4306		771.142	32.8435		771.142	116.978		771.142	188.438
	771.621	66.5815		771.621	32.8287		771.621	115.522		771.621	191.502
	772.099	66.5414		772.099	35.1476		772.099	113.003		772.099	200.836
	772.576	66.3677		772.576	36.7201		772.576	106.25		772.576	213.068
	773.053	66.1131		773.053	38.5757		773.053	98.8768		773.053	227.328
	773.533	65.8883		773.533	42.1442		773.533	89.7122		773.533	243.373
	774.01	65.763		774.01	43.8253		774.01	83.4886		774.01	260.921
	774.487	65.9334		774.487	44.7504		774.487	79.2651		774.487	276.276
	774.965	66.7297		774.965	46.8972		774.965	77.1263		774.965	286.37
	775.444	67.6483		775.444	48.9682		775.444	75.5752		775.444	292.449
	775.921	69.0562		775.921	47.8104		775.921	75.8162		775.921	294.724
	776.398	70.9216		776.398	46.356		776.398	77.5017		776.398	293.22
	776.875	73.3195		776.875	44.9706		776.875	82.7207		776.875	288.776
	777.355	75.9715		777.355	44.3236		777.355	97.4292		777.355	279.891
	777.832	78.8716		777.832	43.4107		777.832	107.131		777.832	267.263
	778.309	81.7321		778.309	42.5039		778.309	112.376		778.309	252.396
	778.786	84.1862		778.786	42.0404		778.786	117.502		778.786	247.36
	779.265	86.0874		779.265	42.2399		779.265	122.319		779.265	247.581
	779.742	87.4649		779.742	43.6494		779.742	125.988		779.742	250.731
	780.219	88.6794		780.219	45.8938		780.219	123.749		780.219	253.501
	780.696	88.1113		780.696	47.767		780.696	125.523		780.696	256.808
	781.173	87.1478		781.173	49.8148		781.173	125.473		781.173	261.206
	781.652	86.1591		781.652	52.6338		781.652	118.768		781.652	266.417
	782.129	85.2762		782.129	54.6418		782.129	113.661		782.129	272.698
	782.606	85.265		782.606	57.2675		782.606	108.624		782.606	278.317
	783.082	85.1311		783.082	58.0807		783.082	103.164		783.082	281.735
	783.559	85.1741		783.559	56.9063		783.559	96.9958		783.559	275.429
	784.036	85.5687		784.036	56.2495		784.036	94.3409		784.036	277.731
	784.515	86.2205		784.515	55.1957		784.515	93.6285		784.515	279.799
	784.992	87.0941		784.992	51.9697		784.992	95.2585		784.992	278.827
	785.468	88.162		785.468	48.6574		785.468	97.2482		785.468	275.933
	785.945	89.3108		785.945	46.7057		785.945	96.0367		785.945	273.026
	786.422	90.3627		786.422	45.7049		786.422	95.6619		786.422	270.18
	786.898	91.2764		786.898	43.0528		786.898	95.8052		786.898	266.069
	787.375	91.9605		787.375	42.466		787.375	98.1461		787.375	261.827
	787.854	92.5048		787.854	44.0259		787.854	99.0739		787.854	257.707
	788.33	93.046		788.33	44.8782		788.33	101.762		788.33	253.633
	788.807	94.1098		788.807	43.3758		788.807	102.338		788.807	249.977
	789.283	95.4777		789.283	42.5962		789.283	101.505		789.283	246.416
	789.76	96.6624		789.76	41.3172		789.76	100.425		789.76	243.787
	790.236	95.5349		790.236	39.5645		790.236	98.3212		790.236	241.312
	790.713	94.6378		790.713	39.4121		790.713	94.8967		790.713	240.446
	791.189	95.1051		791.189	39.7066		791.189	89.5776		791.189	239.863
	791.665	95.7942		791.665	40.7664		791.665	84.3578		791.665	239.382
	792.142	96.5606		792.142	40.8393		792.142	80.2785		792.142	239.083
	792.618	95.6558		792.618	39.0196		792.618	78.694		792.618	239.224
	793.094	93.8964		793.094	37.0339		793.094	76.6315		793.094	239.551
	793.573	91.7912		793.573	36.6343		793.573	76.6138		793.573	240.679
	794.049	89.6146		794.049	34.0663		794.049	76.2374		794.049	241.834
	794.525	87.9334		794.525	29.7812		794.525	78.3875		794.525	243.196
	795.001	87.0935		795.001	27.7549		795.001	80.3731		795.001	244.689
	795.478	86.4764		795.478	25.2414		795.478	81.9463		795.478	245.058
	795.954	86.0275		795.954	22.4967		795.954	86.2946		795.954	243.837
	796.43	85.755		796.43	19.4652		796.43	91.0571		796.43	238.623
	796.906	85.7029		796.906	18.7593		796.906	93.8353		796.906	235.874
	797.382	85.7863		797.382	18.2946		797.382	95.1787		797.382	236.027
	797.858	86.0294		797.858	14.5659		797.858	95.2801		797.858	238.109
	798.334	86.2523		798.334	15.4687		798.334	95.7854		798.334	241.078
	798.81	86.635		798.81	16.7744		798.81	94.1572		798.81	242.832
	799.286	86.9625		799.286	19.63		799.286	92.1588		799.286	244.096
	799.762	88.1254		799.762	22.301		799.762	88.3406		799.762	242.985
	800.238	89.5144		800.238	29.3786		800.238	85.1665		800.238	241.622
	800.714	91.2004		800.714	36.3146		800.714	80.6169		800.714	239.91
	801.19	91.5941		801.19	38.9415		801.19	77.4828		801.19	237.681
	801.666	91.4679		801.666	38.1512		801.666	76.2333		801.666	235.295
	802.142	90.9758		802.142	35.4657		802.142	76.169		802.142	231.818
	802.616	90.0467		802.616	31.0419		802.616	75.5317		802.616	227.723
	803.091	89.0921		803.091	28.4744		803.091	73.2188		803.091	222.539
	803.567	88.1509		803.567	24.7804		803.567	72.5928		803.567	216.403
	804.043	87.1928		804.043	24.4876		804.043	70.3329		804.043	210.357
	804.519	86.5214		804.519	24.6215		804.519	70.3566		804.519	204.734
	804.994	86.204		804.994	34.8584		804.994	72.1503		804.994	205.767
	805.47	86.1245		805.47	40.6268		805.47	73.5656		805.47	209.601
	805.946	86.4217		805.946	42.1415		805.946	74.7533		805.946	216.936
	806.421	86.906		806.421	44.2572		806.421	75.9694		806.421	238.289
	806.897	87.6946		806.897	45.1206		806.897	79.4501		806.897	248.494
	807.372	87.7915		807.372	43.6974		807.372	80.814		807.372	256.16
	807.848	87.6988		807.848	44.2312		807.848	81.2416		807.848	260.189
	808.321	86.9544		808.321	43.0247		808.321	82.3106		808.321	261.782
	808.797	86.371		808.797	41.3069		808.797	82.7824		808.797	258.143
	809.272	86.1558		809.272	38.9348		809.272	82.4475		809.272	235.367
	809.748	86.646		809.748	37.2325		809.748	84.0976		809.748	224.149
	810.223	86.6949		810.223	35.7189		810.223	85.4969		810.223	214.936
	810.699	87.2247		810.699	32.493		810.699	87.705		810.699	207.201
	811.174	87.6287		811.174	29.3394		811.174	92.1999		811.174	199.685
	811.647	87.8634		811.647	26.618		811.647	95.3742		811.647	191.786
	812.123	88.091		812.123	23.1696		812.123	97.1948		812.123	183.933
	812.598	87.3604		812.598	23.0133		812.598	101.849		812.598	174.922
	813.073	84.9281		813.073	23.5412		813.073	106.471		813.073	166.521
	813.548	82.2164		813.548	23.6734		813.548	110.925		813.548	158.049
	814.024	79.4646		814.024	24.9064		814.024	114.284		814.024	150.296
	814.497	76.7729		814.497	25.2165		814.497	115.147		814.497	143.228
	814.972	74.2252		814.972	25.4976		814.972	114.633		814.972	137.211
	815.447	72.7458		815.447	24.6679		815.447	114.768		815.447	132.432
	815.922	71.1858		815.922	24.6001		815.922	111.366		815.922	128.664
	816.397	70.2284		816.397	25.8452		816.397	108.3		816.397	126.489
	816.87	69.2352		816.87	27.7815		816.87	104.818		816.87	125.347
	817.345	68.5125		817.345	28.9595		817.345	99.3101		817.345	126.147
	817.82	68.0758		817.82	29.3526		817.82	95.7458		817.82	128.407
	818.295	67.9447		818.295	28.0553		818.295	90.7309		818.295	132.643
	818.77	68.3188		818.77	27.7214		818.77	86.6916		818.77	137.436
	819.243	69.1382		819.243	27.6518		819.243	82.7221		819.243	143.318
	819.718	76.6243		819.718	26.5348		819.718	77.4842		819.718	150.064
	820.193	81.4894		820.193	25.0539		820.193	73.7803		820.193	156.561
	820.668	84.7125		820.668	21.9769		820.668	72.0008		820.668	161.161
	821.141	85.7235		821.141	19.8675		821.141	70.6557		821.141	163.381
	821.616	84.7033		821.616	16.4159		821.616	72.5801		821.616	164.01
	822.091	82.8323		822.091	15.0402		822.091	72.7854		822.091	161.988
	822.563	80.2809		822.563	13.5577		822.563	70.5022		822.563	155.925
	823.038	77.4682		823.038	12.2863		823.038	68.0967		823.038	148.523
	823.513	74.6075		823.513	11.7647		823.513	66.2271		823.513	141.229
	823.987	71.9782		823.987	10.5004		823.987	64.5488		823.987	133.72
	824.46	69.8034		824.46	10.0071		824.46	62.395		824.46	130.13
	824.935	67.7798		824.935	8.80957		824.935	58.7062		824.935	127.14
	825.409	66.8586		825.409	8.26152		825.409	53.1261		825.409	125.041
	825.882	66.0165		825.882	9.48403		825.882	50.6093		825.882	123.711
	826.357	65.7736		826.357	10.2205		826.357	47.1887		826.357	123.533
	826.831	65.67		826.831	11.6766		826.831	43.7245		826.831	124.022
	827.304	67.1434		827.304	12.5629		827.304	41.3699		827.304	124.128
	827.778	66.6147		827.778	13.4565		827.778	39.312		827.778	122.147
	828.253	64.6077		828.253	15.6071		828.253	37.8686		828.253	115.411
	828.725	63.213		828.725	16.351		828.725	36.0312		828.725	108.482
	829.199	62.9487		829.199	17.4368		829.199	34.7684		829.199	102.548
	829.674	63.3019		829.674	19.0999		829.674	33.936		829.674	96.6617
	830.146	64.3058		830.146	18.2443		830.146	34.454		830.146	94.4138
	830.621	65.8791		830.621	29.0898		830.621	35.6884		830.621	93.9916
	831.093	67.9421		831.093	22.6755		831.093	36.1267		831.093	94.2335
	831.567	70.6059		831.567	15.5706		831.567	34.5879		831.567	94.8713
	832.041	74.0304		832.041	7.50185		832.041	32.798		832.041	94.9411
	832.514	77.4881		832.514	-0.301921		832.514	33.555		832.514	95.2985
	832.988	80.786		832.988	-3.87952		832.988	36.6285		832.988	93.2432
	833.462	83.1892		833.462	-4.35796		833.462	38.7668		833.462	91.9502
	833.934	84.1505		833.934	-4.54918		833.934	39.0569		833.934	90.1814
	834.408	84.2471		834.408	0.167429		834.408	40.2434		834.408	90.3429
	834.881	83.5804		834.881	6.30776		834.881	42.4763		834.881	91.3081
	835.355	82.1714		835.355	12.6972		835.355	42.8648		835.355	92.7222
	835.827	80.1136		835.827	16.0779		835.827	41.2316		835.827	93.0868
	836.301	76.2471		836.301	18.57		836.301	39.209		836.301	92.0457
	836.775	71.9798		836.775	14.1116		836.775	38.9801		836.775	86.1394
	837.247	67.6401		837.247	12.8961		837.247	35.2188		837.247	78.3638
	837.721	63.7634		837.721	11.7469		837.721	33.258		837.721	70.5693
	838.193	61.8031		838.193	11.7878		838.193	30.6394		838.193	63.0355
	838.667	60.4163		838.667	12.5876		838.667	29.9154		838.667	58.6507
	839.139	59.7781		839.139	12.0477		839.139	26.9501		839.139	58.0964
	839.612	60.3548		839.612	11.0695		839.612	25.7771		839.612	59.1287
	840.084	61.2607		840.084	10.3815		840.084	24.3909		840.084	61.6245
	840.558	62.4147		840.558	8.31285		840.558	25.2442		840.558	65.1287
	841.03	63.6095		841.03	9.55956		841.03	26.2115		841.03	69.4482
	841.504	64.2816		841.504	10.608		841.504	29.4483		841.504	74.8525
	841.975	64.6069		841.975	11.611		841.975	34.048		841.975	79.8146
	842.449	64.855		842.449	12.3537		842.449	38.8881		842.449	89.1164
	842.921	64.5753		842.921	13.0218		842.921	42.8615		842.921	98.1635
	843.395	63.5524		843.395	14.0948		843.395	48.2781		843.395	106.654
	843.866	62.5567		843.866	14.2096		843.866	53.3333		843.866	113.69
	844.34	61.3599		844.34	13.0307		844.34	57.8267		844.34	115.615
	844.811	60.4977		844.811	12.8499		844.811	61.6357		844.811	115.594
	845.285	62.0087		845.285	11.08		845.285	66.2748		845.285	108.835
	845.757	63.695		845.757	8.90102		845.757	69.7312		845.757	100.769
	846.228	65.3563		846.228	6.04079		846.228	72.2565		846.228	91.2085
	846.702	66.7256		846.702	4.48713		846.702	72.1329		846.702	81.2835
	847.173	67.0699		847.173	3.11437		847.173	71.2119		847.173	73.6003
	847.647	66.9259		847.647	3.13326		847.647	71.6042		847.647	66.4798
	848.118	66.2947		848.118	4.49253		848.118	73.2457		848.118	59.3874
	848.591	65.3584		848.591	4.67741		848.591	73.9091		848.591	53.0854
	849.063	63.808		849.063	5.4637		849.063	73.4537		849.063	47.7873
	849.534	61.594		849.534	7.33993		849.534	73.9998		849.534	43.6527
	850.008	58.824		850.008	9.79987		850.008	75.7447		850.008	40.8554
	850.479	55.833		850.479	12.3051		850.479	76.4656		850.479	39.5244
	850.952	52.4793		850.952	13.0813		850.952	78.7546		850.952	40.4507
	851.423	49.3366		851.423	13.8421		851.423	80.5556		851.423	42.8935
	851.895	47.2123		851.895	13.7267		851.895	82.8245		851.895	46.667
	852.368	45.4294		852.368	14.9238		852.368	84.9803		852.368	51.4138
	852.839	44.6868		852.839	16.8062		852.839	86.7881		852.839	56.9059
	853.312	44.9208		853.312	16.4493		853.312	87.9619		853.312	63.1037
	853.783	46.0391		853.783	15.9434		853.783	88.5591		853.783	69.1058
	854.254	48.1644		854.254	15.77		854.254	90.4583		854.254	75.0329
	854.727	50.584		854.727	15.3412		854.727	93.156		854.727	80.5693
	855.199	53.2829		855.199	13.6718		855.199	95.9741		855.199	85.9324
	855.67	55.9675		855.67	11.8651		855.67	98.0073		855.67	91.3062
	856.143	58.4532		856.143	12.052		856.143	96.7057		856.143	95.4062
	856.614	60.3351		856.614	11.7594		856.614	94.4886		856.614	98.6989
	857.085	62.0521		857.085	10.1218		857.085	92.9678		857.085	101.285
	857.557	63.2577		857.557	8.5754		857.557	91.1527		857.557	103.46
	858.028	64.4493		858.028	6.2542		858.028	90.5259		858.028	105.674
	858.499	65.3952		858.499	5.44386		858.499	88.7352		858.499	107.628
	858.97	66.1805		858.97	5.1311		858.97	86.8318		858.97	109.832
	859.443	66.066		859.443	3.72013		859.443	85.1244		859.443	111.809
	859.914	65.6021		859.914	1.8668		859.914	85.4166		859.914	114.084
	860.385	64.8064		860.385	1.45164		860.385	84.2747		860.385	116.49
	860.857	62.7948		860.857	1.3481		860.857	83.7017		860.857	119.234
	861.328	62.018		861.328	3.23012		861.328	83.1468		861.328	121.43
	861.799	61.6052		861.799	5.45295		861.799	84.6379		861.799	123.554
	862.27	61.3511		862.27	8.23291		862.27	83.9624		862.27	124.44
	862.742	60.8388		862.742	10.3165		862.742	83.6089		862.742	124.337
	863.213	60.4121		863.213	12.483		863.213	86.2061		863.213	121.898
	863.683	59.6431		863.683	13.7251		863.683	88.7466		863.683	117.016
	864.154	58.4226		864.154	14.0171		864.154	90.524		864.154	109.693
	864.627	57.1106		864.627	14.593		864.627	92.3452		864.627	101.782
	865.097	55.3257		865.097	15.9202		865.097	94.305		865.097	94.0197
	865.568	53.5693		865.568	17.3661		865.568	94.4219		865.568	88.0561
	866.038	52.0432		866.038	15.8716		866.038	92.7515		866.038	85.1128
	866.509	50.5272		866.509	14.4805		866.509	91.1464		866.509	83.7002
	866.981	50.3999		866.981	13.2222		866.981	88.5729		866.981	84.5322
	867.451	51.6275		867.451	14.6309		867.451	85.7748		867.451	86.9868
	867.922	53.0211		867.922	17.3165		867.922	81.2092		867.922	91.0711
	868.392	54.6366		868.392	20.4014		868.392	78.9186		868.392	95.3668
	868.863	56.5865		868.863	22.1098		868.863	76.0379		868.863	99.0756
	869.335	58.3142		869.335	23.5116		869.335	74.1684		869.335	99.6113
	869.805	59.7229		869.805	25.3917		869.805	70.9364		869.805	92.8768
	870.276	60.956		870.276	27.5722		870.276	70.6901		870.276	84.4884
	870.746	61.7147		870.746	28.8115		870.746	71.8891		870.746	84.379
	871.216	62.0946		871.216	27.8094		871.216	73.4111		871.216	85.9736
	871.686	61.7865		871.686	26.2267		871.686	74.8703		871.686	89.0944
	872.158	60.5387		872.158	25.6306		872.158	74.9505		872.158	93.2006
	872.629	58.8639		872.629	26.2698		872.629	79.4736		872.629	96.0334
	873.099	56.8527		873.099	25.9602		873.099	80.8874		873.099	99.4835
	873.569	54.9259		873.569	25.5575		873.569	81.0351		873.569	93.1402
	874.039	53.3083		874.039	24.107		874.039	82.6499		874.039	82.6331
	874.509	52.5188		874.509	23.4834		874.509	80.2604		874.509	69.904
	874.979	51.8996		874.979	22.4907		874.979	77.1133		874.979	58.7038
	875.449	51.4932		875.449	22.1212		875.449	71.3939		875.449	48.3274
	875.919	51.02		875.919	24.159		875.919	64.9222		875.919	39.2988
	876.391	50.5711		876.391	24.995		876.391	61.1677		876.391	33.7806
	876.861	50.1867		876.861	24.3292		876.861	59.1999		876.861	31.3963
	877.331	49.6219		877.331	26.4213		877.331	56.8364		877.331	32.2135
	877.801	49.2289		877.801	26.384		877.801	55.3731		877.801	38.2138
	878.271	48.8262		878.271	22.8994		878.271	53.0811		878.271	53.4788
	878.74	48.3671		878.74	19.2292		878.74	52.2629		878.74	60.1656
	879.21	48.1491		879.21	15.5311		879.21	53.4964		879.21	65.4943
	879.68	47.3389		879.68	13.3189		879.68	55.7031		879.68	69.4342
	880.15	46.3584		880.15	10.1409		880.15	60.066		880.15	72.2715
	880.619	45.2448		880.619	7.4035		880.619	62.0902		880.619	74.5802
	881.089	44.7759		881.089	5.5778		881.089	63.711		881.089	75.8298
	881.559	44.6301		881.559	4.87099		881.559	60.5731		881.559	75.8917
	882.029	44.5965		882.029	5.54968		882.029	57.5205		882.029	74.5293
	882.498	45.3905		882.498	6.22632		882.498	55.293		882.498	72.1829
	882.968	45.9013		882.968	8.08732		882.968	50.8466		882.968	69.4992
	883.437	46.2773		883.437	8.70267		883.437	44.3866		883.437	65.4811
	883.907	46.7685		883.907	10.1738		883.907	35.6344		883.907	60.6718
	884.376	46.922		884.376	11.6581		884.376	31.9743		884.376	55.4259
	884.846	46.8497		884.846	13.5977		884.846	28.5615		884.846	50.3449
	885.315	46.3227		885.315	15.0848		885.315	26.2829		885.315	46.0708
	885.785	46.3303		885.785	15.763		885.785	26.8159		885.785	44.0519
	886.254	46.227		886.254	16.1057		886.254	29.0781		886.254	42.6151
	886.724	46.0055		886.724	17.057		886.724	28.563		886.724	42.9718
	887.193	45.6249		887.193	15.9997		887.193	26.4031		887.193	43.8917
	887.663	44.7497		887.663	14.4265		887.663	25.9827		887.663	45.2133
	888.132	42.3346		888.132	13.0895		888.132	26.2595		888.132	46.5576
	888.601	39.8865		888.601	11.2091		888.601	30.7769		888.601	47.8009
	889.071	35.8657		889.071	9.83928		889.071	29.1209		889.071	48.6947
	889.54	36.5289		889.54	8.80129		889.54	27.6962		889.54	48.4873
	890.009	39.1328		890.009	9.34212		890.009	25.2595		890.009	47.3846
	890.478	39.3587		890.478	9.8346		890.478	20.906		890.478	45.039
	890.947	44.7017		890.947	10.085		890.947	17.2581		890.947	41.7878
	891.417	8.01889		891.417	9.43777		891.417	14.0891		891.417	38.0742
	891.886	4.25627		891.886	8.76004		891.886	10.9072		891.886	34.4882
	892.353	14.1329		892.353	8.14837		892.353	6.22852		892.353	32.1275
	892.822	31.2596		892.822	7.45163		892.822	0.961842		892.822	28.7748
	893.291	35.94		893.291	6.25707		893.291	-1.74454		893.291	25.313
	893.76	37.3048		893.76	4.67201		893.76	-3.10418		893.76	21.7937
	894.229	41.079		894.229	4.86078		894.229	-2.59947		894.229	19.1691
	894.698	46.9724		894.698	5.35111		894.698	-0.297017		894.698	16.6194
	895.167	49.3881		895.167	5.75923		895.167	4.89257		895.167	14.8741
	895.636	50.2461		895.636	7.1833		895.636	9.2638		895.636	13.638
	896.103	49.5976		896.103	8.2041		896.103	16.5525		896.103	12.7971
	896.572	47.673		896.572	10.6037		896.572	18.2432		896.572	11.8335
	897.041	47.2225		897.041	11.9548		897.041	18.711		897.041	10.6237
	897.51	47.4475		897.51	12.7659		897.51	15.1505		897.51	9.27641
	897.979	48.1924		897.979	13.8792		897.979	12.7537		897.979	7.40413
	898.447	47.4052		898.447	12.8136		898.447	8.84079		898.447	5.75972
	898.914	45.9255		898.914	11.7891		898.914	6.50556		898.914	2.75714
	899.383	44.0828		899.383	11.645		899.383	3.77419		899.383	0.00266094
	899.852	41.8533		899.852	10.4132		899.852	0.579078		899.852	-3.00113
	900.32	39.4954		900.32	9.32004		900.32	-0.515522		900.32	-4.6865
	900.789	37.0958		900.789	8.03962		900.789	-4.11038		900.789	-4.69223
	901.258	34.598		901.258	7.15089		901.258	-5.18815		901.258	-1.30214
	901.724	32.3763		901.724	7.14389		901.724	-4.81399		901.724	3.07326
	902.193	30.1245		902.193	5.62331		902.193	-3.10935		902.193	7.53611
	902.662	27.8925		902.662	5.34507		902.662	-2.78005		902.662	11.7047
	903.13	25.6546		903.13	6.71752		903.13	-1.79162		903.13	15.575
	903.597	23.4517		903.597	6.17881		903.597	1.38668		903.597	16.7993
	904.065	21.3157		904.065	6.88406		904.065	1.76748		904.065	18.6489
	904.534	19.545		904.534	8.46015		904.534	3.2692		904.534	21.8179
	905.002	18.5175		905.002	9.88709		905.002	3.4642		905.002	25.6079
	905.469	19.8271		905.469	11.3862		905.469	3.7464		905.469	27.8219
	905.937	24.3068		905.937	12.8608		905.937	2.87535		905.937	29.396
	906.406	27.9097		906.406	12.1963		906.406	1.88984		906.406	29.3554
	906.874	29.0166		906.874	12.2968		906.874	0.391454		906.874	24.7977
	907.34	29.1402		907.34	13.0951		907.34	-1.44586		907.34	19.0882
	907.809	28.6855		907.809	12.4225		907.809	-2.35439		907.809	12.4043
	908.277	26.6641		908.277	12.3925		908.277	-3.48001		908.277	6.09063
	908.745	24.2335		908.745	11.7749		908.745	-3.91862		908.745	-0.367511
	909.211	21.4238		909.211	11.0823		909.211	-2.64594		909.211	-0.403901
	909.68	18.7234		909.68	9.94543		909.68	-0.631053		909.68	1.02637
	910.148	16.4395		910.148	9.6554		910.148	-0.640433		910.148	3.0469
	910.614	15.329		910.614	9.25378		910.614	1.97026		910.614	6.31374
	911.082	14.1637		911.082	7.88263		911.082	6.2164		911.082	8.89919
	911.55	13.4429		911.55	8.26217		911.55	10.8949		911.55	8.89853
	912.016	13.2931		912.016	9.40553		912.016	12.0152		912.016	8.39864
	912.485	13.6609		912.485	9.49095		912.485	14.865		912.485	7.12281
	912.953	15.6768		912.953	9.59481		912.953	16.7702		912.953	8.0222
	913.419	17.5139		913.419	9.66995		913.419	17.9017		913.419	9.70176
	913.887	17.7156		913.887	10.6487		913.887	18.9108		913.887	12.5277
	914.355	17.754		914.355	9.75622		914.355	19.036		914.355	14.4784
	914.821	17.4341		914.821	9.44545		914.821	17.3934		914.821	15.6695
	915.289	17.1944		915.289	8.37452		915.289	18.2317		915.289	15.7751
	915.755	16.6184		915.755	5.67375		915.755	18.4773		915.755	15.4301
	916.222	15.9542		916.222	5.48348		916.222	19.42		916.222	15.0145
	916.69	14.9746		916.69	8.05011		916.69	19.6616		916.69	14.2963
	917.156	14.1973		917.156	8.1797		917.156	21.6336		917.156	13.4386
	917.624	12.4879		917.624	8.64508		917.624	23.3141		917.624	12.1822
	918.092	10.636		918.092	8.24999		918.092	28.0568		918.092	10.7626
	918.557	8.59831		918.557	8.30927		918.557	34.3464		918.557	9.06086
	919.025	6.53403		919.025	8.42976		919.025	40.2138		919.025	7.34023
	919.491	4.44696		919.491	10.3667		919.491	43.5608		919.491	5.53787
	919.959	3.6092		919.959	9.61564		919.959	47.0312		919.959	4.03625
	920.424	3.52045		920.424	7.56266		920.424	47.0666		920.424	2.06053
	920.892	3.14387		920.892	4.63925		920.892	44.7405		920.892	0.223502
	921.36	2.907		921.36	1.78863		921.36	40.6076		921.36	-1.8101
	921.825	2.56327		921.825	-0.538433		921.825	37.7031		921.825	-3.54016
	922.293	1.79097		922.293	-0.650632		922.293	35.7242		922.293	-5.26389
	922.758	0.516265		922.758	-0.904651		922.758	33.9363		922.758	-6.41998
	923.226	-0.660901		923.226	-1.62064		923.226	30.1032		923.226	-7.0331
	923.691	-1.74671		923.691	-1.98402		923.691	27.5066		923.691	-7.363
	924.159	-2.70533		924.159	-1.6887		924.159	24.2585		924.159	-6.75216
	924.624	-3.24535		924.624	-1.91991		924.624	23.6077		924.624	-5.93365
	925.092	-3.29642		925.092	-0.535211		925.092	24.7219		925.092	-1.96535
	925.557	-2.28126		925.557	0.266485		925.557	25.5201		925.557	2.87956
	926.025	-0.779851		926.025	0.635684		926.025	26.1289		926.025	8.31619
	926.49	1.0525		926.49	0.879178		926.49	27.9654		926.49	13.0163
	926.957	3.09972		926.957	1.69316		926.957	27.6146		926.957	17.3769
	927.423	5.19996		927.423	1.71071		927.423	27.4414		927.423	18.5058
	927.89	7.28044		927.89	3.53598		927.89	26.948		927.89	19.6784
	928.355	8.2929		928.355	6.85732		928.355	25.3378		928.355	20.6312
	928.822	9.69318		928.822	9.17882		928.822	24.7884		928.822	21.0988
	929.288	10.9461		929.288	11.2628		929.288	25.1316		929.288	20.5061
	929.755	11.9902		929.755	13.4074		929.755	24.8914		929.755	20.5619
	930.22	12.0752		930.22	16.5917		930.22	25.1553		930.22	21.3264
	930.685	11.6128		930.685	25.5809		930.685	25.7278		930.685	26.8976
	931.152	10.6286		931.152	28.7797		931.152	26.7056		931.152	37.2945
	931.617	9.38481		931.617	29.7511		931.617	29.6916		931.617	48.4579
	932.084	8.29392		932.084	30.4528		932.084	32.761		932.084	59.8692
	932.549	7.8919		932.549	31.6001		932.549	37.4648		932.549	72.3648
	933.016	6.98612		933.016	31.7265		933.016	42.971		933.016	83.583
	933.482	6.76754		933.482	30.2583		933.482	47.5594		933.482	96.3172
	933.946	7.67896		933.946	30.1105		933.946	52.9273		933.946	108.293
	934.413	11.3369		934.413	27.4093		934.413	57.369		934.413	119.451
	934.878	15.0629		934.878	27.4867		934.878	59.4182		934.878	129.462
	935.345	25.6025		935.345	28.4184		935.345	63.891		935.345	137.183
	935.81	29.8699		935.81	32.0085		935.81	68.1384		935.81	141.306
	936.275	32.5099		936.275	38.0888		936.275	69.675		936.275	144.008
	936.742	34.5168		936.742	44.8083		936.742	72.4574		936.742	143.148
	937.207	36.0772		937.207	52.6588		937.207	77.6505		937.207	138.962
	937.671	37.5159		937.671	61.7576		937.671	82.8994		937.671	133.613
	938.138	38.895		938.138	70.644		938.138	89.5429		938.138	130.723
	938.603	40.9344		938.603	77.3708		938.603	94.9421		938.603	128.096
	939.068	42.0473		939.068	83.9806		939.068	99.5785		939.068	127.135
	939.534	43.7633		939.534	89.7858		939.534	104.75		939.534	127.278
	939.999	46.1191		939.999	96.8738		939.999	109.646		939.999	131.043
	940.464	49.7994		940.464	103.12		940.464	117.382		940.464	139.728
	940.93	54.8065		940.93	107.356		940.93	124.992		940.93	152.495
	941.395	62.2486		941.395	116.143		941.395	134.558		941.395	167.243
	941.859	71.125		941.859	125.165		941.859	143.564		941.859	182.765
	942.326	81.242		942.326	136.845		942.326	151.885		942.326	198.475
	942.791	92.6631		942.791	149.884		942.791	161.296		942.791	215.432
	943.255	105.052		943.255	165.607		943.255	171.746		943.255	233.703
	943.721	117.663		943.721	181.289		943.721	183.335		943.721	252.892
	944.186	131.405		944.186	198.784		944.186	195.896		944.186	273.32
	944.65	145.876		944.65	218.419		944.65	209.578		944.65	295.173
	945.115	160.503		945.115	239.537		945.115	224.221		945.115	319.772
	945.581	175.519		945.581	263.085		945.581	239.143		945.581	345.676
	946.045	189.777		946.045	288.247		946.045	255.137		946.045	373.127
	946.51	204.682		946.51	313.779		946.51	272.948		946.51	400.882
	946.974	219.445		946.974	341.318		946.974	290.734		946.974	429.284
	947.44	234.465		947.44	371.883		947.44	308.555		947.44	457.801
	947.905	250.185		947.905	403.177		947.905	327.312		947.905	486.108
	948.369	266.474		948.369	440.34		948.369	349.726		948.369	514.797
	948.833	287.236		948.833	481.718		948.833	370.176		948.833	544.983
	949.299	313.518		949.299	517.843		949.299	389.355		949.299	575.803
	949.763	339.816		949.763	556.622		949.763	411.512		949.763	607.46
	950.228	367.332		950.228	597.46		950.228	434.453		950.228	639.629
	950.692	398.821		950.692	641.869		950.692	460.825		950.692	671.851
	951.156	436.115		951.156	693.429		951.156	488.522		951.156	703.97
	951.622	479.155		951.622	750.763		951.622	522.016		951.622	735.389
	952.086	527.982		952.086	817.082		952.086	556.524		952.086	769.04
	952.55	581.67		952.55	890.484		952.55	596.762		952.55	803.562
	953.014	646.01		953.014	969.35		953.014	630.155		953.014	837.655
	953.478	719.505		953.478	1063.01		953.478	676.39		953.478	870.129
	953.942	801.27		953.942	1159.45		953.942	727.706		953.942	900.02
	954.408	889.726		954.408	1275.41		954.408	783.619		954.408	924.909
	954.872	983.867		954.872	1400.27		954.872	842.856		954.872	946.887
	955.336	1092.25		955.336	1528.91		955.336	906.796		955.336	965.624
	955.799	1212.42		955.799	1671.15		955.799	972.323		955.799	980.485
	956.263	1347.09		956.263	1815.96		956.263	1038.22		956.263	991.962
	956.727	1480.62		956.727	1976.35		956.727	1102.2		956.727	1000
	957.191	1607.8		957.191	2135.62		957.191	1166.04		957.191	1004.21
	957.655	1748.18		957.655	2309.81		957.655	1229.41		957.655	1006.5
	958.12	1899.58		958.12	2488.7		958.12	1285.43		958.12	1005.48
	958.584	2042.68		958.584	2663.06		958.584	1336.14		958.584	1000.45
	959.048	2178.31		959.048	2847.75		959.048	1379.68		959.048	990.978
	959.511	2251.41		959.511	3018.18		959.511	1416.9		959.511	974.648
	959.975	2310.27		959.975	3159.32		959.975	1441.1		959.975	949.331
	960.439	2292.95		960.439	3238.04		960.439	1467.71		960.439	918.754
	960.902	2272.3		960.902	3246.89		960.902	1471.13		960.902	883.421
	961.366	2170.89		961.366	3204.3		961.366	1468.98		961.366	843.209
	961.829	2050.27		961.829	3146.94		961.829	1449.38		961.829	800.195
	962.293	1917.99		962.293	3023.04		962.293	1427.47		962.293	754.782
	962.756	1787.83		962.756	2880.45		962.756	1391.72		962.756	706.391
	963.22	1650.03		963.22	2723.47		963.22	1353.46		963.22	656.589
	963.683	1519.84		963.683	2560.18		963.683	1301.55		963.683	605.058
	964.149	1395.18		964.149	2396.31		964.149	1244.06		964.149	554.007
	964.612	1299.56		964.612	2235.73		964.612	1180.41		964.612	504.323
	965.076	1163.59		965.076	2077.24		965.076	1113.73		965.076	460.264
	965.539	1077.13		965.539	1924.35		965.539	1047.88		965.539	419.974
	966.002	987.955		966.002	1778.77		966.002	978.062		966.002	382.282
	966.466	903.971		966.466	1636.77		966.466	906.897		966.466	345.521
	966.929	824.957		966.929	1500.53		966.929	835.893		966.929	311.35
	967.392	750.564		967.392	1373.92		967.392	771.632		967.392	274.193
	967.855	680.572		967.855	1251.4		967.855	708.035		967.855	238.145
	968.319	615.066		968.319	1138.63		968.319	646.663		968.319	205.355
	968.782	553.952		968.782	1033.13		968.782	590.019		968.782	177.083
	969.245	497.461		969.245	933.245		969.245	534.027		969.245	154.392
	969.706	445.442		969.706	841.065		969.706	481.857		969.706	137.123
	970.169	397.554		970.169	754.304		970.169	448.74		970.169	122.882
	970.632	353.601		970.632	673.905		970.632	406.933		970.632	110.757
	971.095	312.862		971.095	598.338		971.095	371.516		971.095	99.3915
	971.558	273.947		971.558	532.597		971.558	336.543		971.558	89.9317
	972.021	238.663		972.021	463.231		972.021	303.665		972.021	80.1002
	972.484	208.323		972.484	411.044		972.484	273.748		972.484	72.4029
	972.947	179.096		972.947	365.129		972.947	247.179		972.947	66.2287
	973.41	154.233		973.41	325.275		973.41	224.329		973.41	60.7064
	973.873	133.022		973.873	289.681		973.873	204.146		973.873	55.9036
	974.336	115.427		974.336	257.469		974.336	181.592		974.336	51.7471
	974.799	100.448		974.799	227.979		974.799	160.321		974.799	46.028
	975.262	87.6508		975.262	202.826		975.262	140.386		975.262	36.9975
	975.725	76.5905		975.725	179.697		975.725	122.022		975.725	28.8664
	976.186	67.0667		976.186	161.312		976.186	106.908		976.186	20.6516
	976.648	59.5532		976.648	142.06		976.648	95.3373		976.648	13.48
	977.111	53.8951		977.111	126.537		977.111	84.8237		977.111	6.15647
	977.574	49.9614		977.574	107.786		977.574	73.3507		977.574	2.63516
	978.037	44.5567		978.037	90.226		978.037	63.4462		978.037	0.324412
	978.499	35.8482		978.499	66.1369		978.499	53.8243		978.499	-0.975894
	978.962	26.8349		978.962	55.9755		978.962	47.0822		978.962	-2.06355
	979.423	15.3257		979.423	52.4064		979.423	41.8656		979.423	-2.46739
	979.885	10.9907		979.885	52.4525		979.885	37.1505		979.885	-2.47814
	980.348	7.92166		980.348	51.6939		980.348	35.1786		980.348	-2.84431
	980.81	5.66532		980.81	51.9455		980.81	32.7571		980.81	-2.96035
	981.273	3.88834		981.273	52.1308		981.273	31.0379		981.273	-3.06152
	981.735	2.46152		981.735	52.2899		981.735	28.9229		981.735	-2.4622
	982.196	1.38405		982.196	43.6036		982.196	25.1955		982.196	-1.42612
	982.658	0.228255		982.658	38.3612		982.658	21.4881		982.658	0.389809
	983.121	-0.541818		983.121	36.0553		983.121	16.8265		983.121	2.80394
	983.583	-1.14746		983.583	33.9372		983.583	9.92623		983.583	5.999
	984.046	-1.39441		984.046	30.3714		984.046	3.57812		984.046	11.4721
	984.506	-1.49702		984.506	27.2721		984.506	-2.58883		984.506	18.1281
	984.968	-1.19897		984.968	24.632		984.968	-3.92744		984.968	25.676
	985.431	-0.691628		985.431	23.1575		985.431	-4.86137		985.431	33.1175
	985.893	-0.0288525		985.893	21.0461		985.893	-6.19177		985.893	38.0523
	986.353	0.64509		986.353	19.2021		986.353	-7.39447		986.353	37.6269
	986.816	1.31868		986.816	16.9354		986.816	-8.53838		986.816	34.7806
	987.278	1.76003		987.278	15.9201		987.278	-6.56998		987.278	31.38
	987.74	2.19256		987.74	14.6425		987.74	-4.39208		987.74	26.2083
	988.2	2.91805		988.2	15.7121		988.2	1.67871		988.2	20.3776
	988.663	3.79595		988.663	17.8632		988.663	2.87829		988.663	14.5104
	989.125	4.78284		989.125	18.1548		989.125	6.67913		989.125	8.67223
	989.587	5.97197		989.587	19.5642		989.587	7.39272		989.587	3.69116
	990.047	7.16376		990.047	19.7428		990.047	9.86096		990.047	0.0490568
	990.509	8.13021		990.509	19.9623		990.509	13.6515		990.509	-3.37678
	990.971	8.89791		990.971	20.3103		990.971	5.60011		990.971	-6.30174
	991.431	9.36186		991.431	21.2869		991.431	-1.91886		991.431	-7.83018
	991.893	9.92271		991.893	22.0101		991.893	-10.2871		991.893	-8.40169
	992.355	10.7697		992.355	21.8333		992.355	-14.9026		992.355	-6.10097
	992.817	11.8533		992.817	20.3882		992.817	-11.9757		992.817	2.01924
	993.277	12.9562		993.277	19.6417		993.277	-6.33238		993.277	10.7712
	993.739	13.9328		993.739	17.4771		993.739	3.18845		993.739	19.7504
	994.201	19.0101		994.201	14.1664		994.201	13.2722		994.201	28.3891
	994.661	18.197		994.661	9.33097		994.661	21.8087		994.661	35.5571
	995.122	17.6159		995.122	8.03258		995.122	26.474		995.122	41.5805
	995.584	17.3148		995.584	6.50599		995.584	22.6421		995.584	46.9072
	996.044	17.6999		996.044	6.55872		996.044	9.35085		996.044	50.932
	996.506	18.5257		996.506	8.94028		996.506	4.80861		996.506	53.9299
	996.966	19.5274		996.966	11.5124		996.966	1.49142		996.966	56.0565
	997.427	20.6634		997.427	14.7629		997.427	10.6051		997.427	56.8938
	997.889	21.9515		997.889	16.5015		997.889	14.4205		997.889	56.4674
	998.349	23.1416		998.349	18.1383		998.349	19.4527		998.349	54.7819
	998.81	24.6108		998.81	23.9526		998.81	24.695		998.81	51.4561
	999.27	26.1859		999.27	29.1692		999.27	31.2587		999.27	46.8162
	999.732	27.5163		999.732	36.22		999.732	37.9516		999.732	39.1877
	1000.19	28.7526		1000.19	41.5361		1000.19	45.9764		1000.19	29.3573
	1000.65	30.1279		1000.65	45.3555		1000.65	52.3144		1000.65	18.2412
	1001.11	31.9154		1001.11	48.2827		1001.11	60.2531		1001.11	12.8546
	1001.57	34.097		1001.57	50.6171		1001.57	71.3884		1001.57	13.7388
	1002.04	35.616		1002.04	52.895		1002.04	78.0772		1002.04	14.6489
	1002.5	32.8849		1002.5	53.3107		1002.5	81.5373		1002.5	16.4021
	1002.96	29.0358		1002.96	51.4695		1002.96	81.5659		1002.96	18.3196
	1003.42	25.9583		1003.42	50.0219		1003.42	77.2303		1003.42	20.9626
	1003.88	22.8323		1003.88	47.2269		1003.88	69.3709		1003.88	23.9386
	1004.34	20.8129		1004.34	43.5134		1004.34	59.0193		1004.34	27.5749
	1004.8	19.127		1004.8	38.28		1004.8	48.683		1004.8	31.4425
	1005.26	17.8985		1005.26	34.3416		1005.26	38.5783		1005.26	35.9015
	1005.72	17.0537		1005.72	30.7903		1005.72	30.3047		1005.72	43.0469
	1006.18	16.0004		1006.18	27.1149		1006.18	20.0568		1006.18	49.8091
	1006.64	14.9636		1006.64	22.9242		1006.64	10.5233		1006.64	56.0105
	1007.1	13.7887		1007.1	20.5221		1007.1	2.82705		1007.1	58.4668
	1007.56	12.8974		1007.56	20.0747		1007.56	-3.37361		1007.56	59.9471
	1008.02	12.4931		1008.02	23.1919		1008.02	-4.55474		1008.02	59.6144
	1008.48	12.4397		1008.48	25.3291		1008.48	-3.78966		1008.48	58.3425
	1008.94	12.7596		1008.94	28.7583		1008.94	0.930615		1008.94	53.5108
	1009.4	13.2282		1009.4	31.9486		1009.4	2.87192		1009.4	47.4802
	1009.86	13.9778		1009.86	35.3046		1009.86	14.001		1009.86	42.8273
	1010.32	14.7977		1010.32	37.6866		1010.32	19.0287		1010.32	38.7763
	1010.78	15.1605		1010.78	41.9631		1010.78	22.6369		1010.78	37.4704
	1011.24	15.4714		1011.24	46.0345		1011.24	26.1677		1011.24	36.6324
	1011.7	15.5177		1011.7	47.3957		1011.7	30.0666		1011.7	36.6453
	1012.16	16.2512		1012.16	48.3146		1012.16	37.0374		1012.16	37.5461
	1012.62	17.4277		1012.62	50.4742		1012.62	38.854		1012.62	39.1872
	1013.08	19.0071		1013.08	53.0981		1013.08	38.3001		1013.08	41.6482
	1013.54	21.4125		1013.54	53.6427		1013.54	38.421		1013.54	44.6267
	1014	24.0729		1014	54.6345		1014	38.2444		1014	48.9234
	1014.46	26.7029		1014.46	53.3405		1014.46	36.5589		1014.46	53.8987
	1014.92	29.5394		1014.92	52.4596		1014.92	31.8374		1014.92	59.6358
	1015.38	32.2299		1015.38	51.8179		1015.38	28.4034		1015.38	65.7854
	1015.84	34.2578		1015.84	51.6459		1015.84	25.3613		1015.84	73.3602
	1016.3	37.4866		1016.3	52.0796		1016.3	23.8232		1016.3	81.8878
	1016.76	40.694		1016.76	53.8598		1016.76	27.9938		1016.76	90.3862
	1017.22	43.8061		1017.22	55.9118		1017.22	31.6719		1017.22	98.6555
	1017.68	46.5053		1017.68	57.2567		1017.68	36.314		1017.68	106.598
	1018.13	48.6763		1018.13	58.769		1018.13	39.6287		1018.13	111.143
	1018.59	50.5889		1018.59	59.4597		1018.59	46.5333		1018.59	114.569
	1019.05	50.8808		1019.05	61.3571		1019.05	43.5774		1019.05	116.476
	1019.51	51.0885		1019.51	64.3247		1019.51	36.9126		1019.51	116.476
	1019.97	51.281		1019.97	67.3322		1019.97	22.3053		1019.97	115.032
	1020.43	51.624		1020.43	68.3014		1020.43	1.53976		1020.43	112.304
	1020.89	53.3018		1020.89	68.2769		1020.89	3.00878		1020.89	108.317
	1021.35	55.8445		1021.35	68.4892		1021.35	13.0237		1021.35	104.303
	1021.81	58.9465		1021.81	69.0508		1021.81	19.9194		1021.81	101.452
	1022.27	62.5034		1022.27	71.404		1022.27	26.9686		1022.27	99.7242
	1022.73	67.084		1022.73	73.0859		1022.73	32.7929		1022.73	100.923
	1023.19	70.3865		1023.19	74.3144		1023.19	38.8698		1023.19	104.518
	1023.64	71.997		1023.64	75.9763		1023.64	45.086		1023.64	111.228
	1024.1	72.3074		1024.1	77.7195		1024.1	53.0901		1024.1	119.921
	1024.56	73.1203		1024.56	79.0486		1024.56	80.4509		1024.56	130.355
	1025.02	73.5404		1025.02	80.5083		1025.02	87.5662		1025.02	142.181
	1025.48	73.5479		1025.48	82.9671		1025.48	92.8828		1025.48	154.596
	1025.94	73.4863		1025.94	85.063		1025.94	98.6967		1025.94	166.48
	1026.4	72.6452		1026.4	87.9712		1026.4	101.236		1026.4	175.049
	1026.86	70.9971		1026.86	91.6177		1026.86	102.71		1026.86	181.228
	1027.32	68.3712		1027.32	94.3823		1027.32	102.746		1027.32	183.887
	1027.77	65.2633		1027.77	96.0826		1027.77	101.974		1027.77	184.544
	1028.23	62.2836		1028.23	97.5939		1028.23	98.4722		1028.23	184.887
	1028.69	59.7381		1028.69	97.4253		1028.69	94.2652		1028.69	184.476
	1029.15	59.8992		1029.15	96.7064		1029.15	93.1926		1029.15	184.144
	1029.61	60.8015		1029.61	94.6193		1029.61	92.4863		1029.61	181.647
	1030.07	62.4541		1030.07	91.4157		1030.07	92.3082		1030.07	178.009
	1030.53	64.6221		1030.53	89.6199		1030.53	94.9343		1030.53	171.826
	1030.98	66.4905		1030.98	87.3579		1030.98	96.915		1030.98	159.051
	1031.44	68.3282		1031.44	83.3247		1031.44	98.7278		1031.44	146.448
	1031.9	70.5894		1031.9	79.1		1031.9	97.8665		1031.9	135.968
	1032.36	73.5744		1032.36	76.0919		1032.36	97.2103		1032.36	132.234
	1032.82	76.8049		1032.82	73.5172		1032.82	97.5664		1032.82	129.839
	1033.28	80.1345		1033.28	71.0109		1033.28	98.7136		1033.28	129.965
	1033.73	81.4199		1033.73	69.8207		1033.73	103.884		1033.73	130.81
	1034.19	81.9001		1034.19	71.127		1034.19	106.928		1034.19	133.831
	1034.65	81.6069		1034.65	72.8102		1034.65	108.122		1034.65	136.391
	1035.11	80.5059		1035.11	77.3541		1035.11	110.923		1035.11	141.07
	1035.57	79.1972		1035.57	82.9922		1035.57	109.827		1035.57	149.853
	1036.02	78.2632		1036.02	89.6598		1036.02	107.902		1036.02	164.22
	1036.48	78.0619		1036.48	96.0668		1036.48	107.016		1036.48	176.255
	1036.94	78.4216		1036.94	103.307		1036.94	106.887		1036.94	187.552
	1037.4	80.6608		1037.4	111.192		1037.4	108.151		1037.4	198.045
	1037.86	85.2714		1037.86	120.386		1037.86	109.87		1037.86	206.125
	1038.31	91.4387		1038.31	129.464		1038.31	116.07		1038.31	211.619
	1038.77	93.858		1038.77	136.773		1038.77	122.952		1038.77	216.728
	1039.23	96.2066		1039.23	141.143		1039.23	130.555		1039.23	220.844
	1039.69	98.7972		1039.69	145.899		1039.69	134.387		1039.69	224.791
	1040.15	101.089		1040.15	148.669		1040.15	137.229		1040.15	229.673
	1040.6	102.833		1040.6	149.973		1040.6	137.26		1040.6	235.178
	1041.06	104.579		1041.06	152.231		1041.06	137.648		1041.06	241.435
	1041.52	106.436		1041.52	153.712		1041.52	137.889		1041.52	249.961
	1041.98	108.501		1041.98	154.729		1041.98	138.808		1041.98	259.015
	1042.43	110.872		1042.43	156.895		1042.43	139.285		1042.43	268.429
	1042.89	113.775		1042.89	159.378		1042.89	141.456		1042.89	277.209
	1043.35	118.149		1043.35	161.898		1043.35	143.197		1043.35	285.46
	1043.81	122.983		1043.81	163.756		1043.81	143.661		1043.81	291.292
	1044.26	127.531		1044.26	165.953		1044.26	146.638		1044.26	296.26
	1044.72	129.132		1044.72	165.767		1044.72	147.329		1044.72	300.289
	1045.18	128.171		1045.18	165.782		1045.18	149.822		1045.18	303.377
	1045.63	130.286		1045.63	163.911		1045.63	150.296		1045.63	305.908
	1046.09	132.752		1046.09	163.905		1046.09	149.475		1046.09	307.771
	1046.55	135.476		1046.55	161.064		1046.55	150.743		1046.55	309.107
	1047.01	137.872		1047.01	158.541		1047.01	156.506		1047.01	310.122
	1047.46	139.632		1047.46	154.79		1047.46	160.254		1047.46	310.451
	1047.92	136.554		1047.92	150.817		1047.92	162.044		1047.92	310.945
	1048.38	132.906		1048.38	145.582		1048.38	161.293		1048.38	311.711
	1048.83	130.452		1048.83	141.321		1048.83	160.375		1048.83	312.912
	1049.29	128.212		1049.29	137.759		1049.29	155.508		1049.29	315.74
	1049.75	126.425		1049.75	137.021		1049.75	150.614		1049.75	319.508
	1050.21	125.04		1050.21	136.457		1050.21	151.346		1050.21	324.458
	1050.66	124.012		1050.66	137.038		1050.66	152.391		1050.66	330.646
	1051.12	123.434		1051.12	139.748		1051.12	159.162		1051.12	337.556
	1051.58	123.339		1051.58	143.502		1051.58	165.149		1051.58	345.09
	1052.03	123.668		1052.03	145.525		1052.03	170.221		1052.03	352.925
	1052.49	124.443		1052.49	147.579		1052.49	175.25		1052.49	360.814
	1052.95	125.567		1052.95	146.581		1052.95	179.179		1052.95	367.946
	1053.4	127.276		1053.4	146.075		1053.4	183.642		1053.4	375.147
	1053.86	129.371		1053.86	145.879		1053.86	178.654		1053.86	382.39
	1054.32	132.048		1054.32	145.529		1054.32	183.12		1054.32	389.699
	1054.77	134.987		1054.77	145.964		1054.77	189.508		1054.77	397.445
	1055.23	138.465		1055.23	144.859		1055.23	194.3		1055.23	405.553
	1055.69	142.527		1055.69	143.352		1055.69	198.009		1055.69	414.31
	1056.14	146.809		1056.14	142.695		1056.14	200.686		1056.14	424.121
	1056.6	151.249		1056.6	140.462		1056.6	203.83		1056.6	435.388
	1057.06	155.783		1057.06	137.835		1057.06	206.853		1057.06	447.36
	1057.51	159.515		1057.51	136.512		1057.51	210.479		1057.51	459.633
	1057.97	161.521		1057.97	137.393		1057.97	214.239		1057.97	472.031
	1058.42	163.722		1058.42	141.453		1058.42	217.418		1058.42	484.106
	1058.88	165.295		1058.88	145.367		1058.88	222.078		1058.88	494.388
	1059.34	166.424		1059.34	153.125		1059.34	229.123		1059.34	502.967
	1059.79	168.117		1059.79	157.741		1059.79	231.072		1059.79	510.926
	1060.25	170.405		1060.25	164.292		1060.25	236.463		1060.25	518.589
	1060.71	172.61		1060.71	167.598		1060.71	242.396		1060.71	526.861
	1061.16	174.619		1061.16	168.725		1061.16	248.552		1061.16	535.59
	1061.62	176.363		1061.62	173.014		1061.62	255.699		1061.62	544.601
	1062.08	178.138		1062.08	179.245		1062.08	264.253		1062.08	554.991
	1062.53	179.871		1062.53	186.338		1062.53	272.935		1062.53	564.039
	1062.99	181.814		1062.99	193.961		1062.99	281.41		1062.99	572.306
	1063.44	183.756		1063.44	199.561		1063.44	290.973		1063.44	579.388
	1063.9	185.691		1063.9	204.581		1063.9	298.319		1063.9	586.011
	1064.35	187.642		1064.35	210.79		1064.35	305.034		1064.35	592.518
	1064.81	189.553		1064.81	217.071		1064.81	310.706		1064.81	599.207
	1065.27	190.434		1065.27	225.684		1065.27	317.032		1065.27	606.498
	1065.72	190.812		1065.72	234.145		1065.72	324.078		1065.72	614.468
	1066.18	191.963		1066.18	244.835		1066.18	330.172		1066.18	623.538
	1066.63	194.989		1066.63	260.603		1066.63	337.635		1066.63	632.188
	1067.09	198.594		1067.09	279.219		1067.09	344.282		1067.09	642.051
	1067.54	203.127		1067.54	276.342		1067.54	349.386		1067.54	652.983
	1068	208.64		1068	257.843		1068	352.901		1068	664.09
	1068.46	216.176		1068.46	257.336		1068.46	356.084		1068.46	674.566
	1068.91	225.545		1068.91	265.77		1068.91	356.9		1068.91	684.08
	1069.37	233.487		1069.37	274.774		1069.37	360.574		1069.37	691.258
	1069.82	240.407		1069.82	276.11		1069.82	361.977		1069.82	695.457
	1070.28	245.509		1070.28	281.57		1070.28	365.085		1070.28	698.403
	1070.73	250.84		1070.73	286.888		1070.73	367.632		1070.73	698.978
	1071.19	255.056		1071.19	290.473		1071.19	370.146		1071.19	697.318
	1071.65	258.311		1071.65	292.322		1071.65	368.616		1071.65	693.322
	1072.1	259.76		1072.1	292.02		1072.1	367.897		1072.1	686.683
	1072.56	258.108		1072.56	290.411		1072.56	371.108		1072.56	677.575
	1073.01	255.253		1073.01	287.839		1073.01	371.141		1073.01	666.082
	1073.46	250.747		1073.46	283.512		1073.46	375.911		1073.46	651.611
	1073.92	244.358		1073.92	278.233		1073.92	380.923		1073.92	637.231
	1074.38	237.607		1074.38	272.932		1074.38	387.173		1074.38	627.3
	1074.83	231.771		1074.83	263.605		1074.83	393.582		1074.83	622.814
	1075.29	228.371		1075.29	256.154		1075.29	398.983		1075.29	623.09
	1075.74	226.981		1075.74	248.211		1075.74	405.291		1075.74	629.241
	1076.2	225.062		1076.2	242.15		1076.2	410.45		1076.2	644.234
	1076.65	222.421		1076.65	236.497		1076.65	407.714		1076.65	663.246
	1077.11	219.208		1077.11	230.809		1077.11	394.84		1077.11	658.226
	1077.56	216.69		1077.56	225.371		1077.56	377.37		1077.56	664.995
	1078.02	214.12		1078.02	220.869		1078.02	344.723		1078.02	680.886
	1078.47	212.481		1078.47	216.096		1078.47	344.429		1078.47	707.535
	1078.93	210.23		1078.93	211.103		1078.93	365.893		1078.93	709.893
	1079.38	207.444		1079.38	206.158		1079.38	376.153		1079.38	719.059
	1079.83	203.834		1079.83	200.287		1079.83	376.982		1079.83	729.458
	1080.29	201.728		1080.29	195.717		1080.29	373.453		1080.29	742.101
	1080.74	201.928		1080.74	192.794		1080.74	372.086		1080.74	754.58
	1081.2	203.415		1081.2	189.908		1081.2	369.078		1081.2	766.58
	1081.65	204.5		1081.65	186.669		1081.65	366.719		1081.65	776.844
	1082.11	205.873		1082.11	184.593		1082.11	371.158		1082.11	784.784
	1082.56	207.356		1082.56	183.128		1082.56	368.841		1082.56	791.252
	1083.02	209.33		1083.02	181.606		1083.02	367.451		1083.02	794.241
	1083.47	211.668		1083.47	176.874		1083.47	364.466		1083.47	796.079
	1083.93	213.915		1083.93	173.082		1083.93	363.093		1083.93	797.437
	1084.38	216.085		1084.38	170.379		1084.38	361.119		1084.38	798.831
	1084.83	218.069		1084.83	167.779		1084.83	356.998		1084.83	801.139
	1085.29	219.69		1085.29	167.46		1085.29	352.994		1085.29	805.804
	1085.74	220.921		1085.74	167.035		1085.74	349.36		1085.74	811.053
	1086.2	221.753		1086.2	166.235		1086.2	345.319		1086.2	817.202
	1086.65	222.362		1086.65	164.196		1086.65	341.277		1086.65	823.348
	1087.1	222.666		1087.1	161.195		1087.1	338.753		1087.1	830.258
	1087.56	222.628		1087.56	156.545		1087.56	335.806		1087.56	837.479
	1088.01	222.395		1088.01	152.399		1088.01	333.398		1088.01	845.512
	1088.47	222.11		1088.47	147.525		1088.47	333.395		1088.47	853.989
	1088.92	221.986		1088.92	144.139		1088.92	333.546		1088.92	863.552
	1089.38	221.973		1089.38	141.882		1089.38	335.476		1089.38	875.54
	1089.83	222.299		1089.83	139.876		1089.83	339.669		1089.83	886.576
	1090.28	223.122		1090.28	139.39		1090.28	342.217		1090.28	893.228
	1090.74	224.279		1090.74	138.87		1090.74	344.641		1090.74	892.069
	1091.19	226.055		1091.19	138.737		1091.19	343.84		1091.19	889.853
	1091.65	228.338		1091.65	136.5		1091.65	346.449		1091.65	886.787
	1092.1	231.206		1092.1	135.947		1092.1	349.993		1092.1	884.805
	1092.55	234.419		1092.55	134.998		1092.55	354.972		1092.55	884.783
	1093.01	238.017		1093.01	136.746		1093.01	361.037		1093.01	886.548
	1093.46	242.184		1093.46	138.78		1093.46	365.208		1093.46	890.829
	1093.91	246.66		1093.91	142.112		1093.91	367.918		1093.91	896.792
	1094.37	252.669		1094.37	146.304		1094.37	368.441		1094.37	904.831
	1094.82	257.533		1094.82	149.801		1094.82	370.43		1094.82	914.739
	1095.27	261.026		1095.27	153.041		1095.27	372.868		1095.27	928.326
	1095.73	261.892		1095.73	155.985		1095.73	372.725		1095.73	937.19
	1096.18	260.378		1096.18	159.33		1096.18	370.855		1096.18	940.043
	1096.63	258.372		1096.63	161.232		1096.63	370.394		1096.63	942.643
	1097.09	255.628		1097.09	163.295		1097.09	365.433		1097.09	943.092
	1097.54	251.98		1097.54	163.37		1097.54	361.621		1097.54	942.977
	1097.99	247.577		1097.99	163.901		1097.99	347.731		1097.99	942.167
	1098.45	242.553		1098.45	163.78		1098.45	345.001		1098.45	941.042
	1098.9	237.449		1098.9	164.073		1098.9	343.12		1098.9	936.909
	1099.35	235.429		1099.35	164.413		1099.35	342.534		1099.35	931.079
	1099.81	234.662		1099.81	162.888		1099.81	342.19		1099.81	923.694
	1100.26	234.81		1100.26	160.987		1100.26	342.388		1100.26	915.903
	1100.71	234.873		1100.71	157.342		1100.71	346.142		1100.71	907.335
	1101.17	235.862		1101.17	156.017		1101.17	345.177		1101.17	898.509
	1101.62	237.866		1101.62	154.096		1101.62	345.192		1101.62	890.849
	1102.07	239.382		1102.07	152.452		1102.07	344.88		1102.07	882.942
	1102.53	241.647		1102.53	151.563		1102.53	347.301		1102.53	874.884
	1102.98	242.03		1102.98	151.796		1102.98	350.155		1102.98	867.487
	1103.43	244.462		1103.43	153.677		1103.43	347.212		1103.43	860.302
	1103.88	244.178		1103.88	155.64		1103.88	342.759		1103.88	852.98
	1104.34	242.756		1104.34	157.95		1104.34	336.807		1104.34	845.454
	1104.79	235.154		1104.79	159.319		1104.79	330.669		1104.79	837.197
	1105.24	232.594		1105.24	160.793		1105.24	322.982		1105.24	826.596
	1105.7	229.627		1105.7	160.69		1105.7	317.247		1105.7	813.811
	1106.15	226.923		1106.15	160.543		1106.15	310.932		1106.15	800.804
	1106.6	223.956		1106.6	159.939		1106.6	307.126		1106.6	789.401
	1107.05	221.079		1107.05	158.869		1107.05	302.03		1107.05	781.074
	1107.51	218.717		1107.51	156.237		1107.51	300.551		1107.51	775.145
	1107.96	216.471		1107.96	152.818		1107.96	296.659		1107.96	769.839
	1108.41	214.205		1108.41	148.41		1108.41	296.793		1108.41	764.027
	1108.86	211.191		1108.86	142.157		1108.86	296.363		1108.86	757.411
	1109.32	207.588		1109.32	137.424		1109.32	298.966		1109.32	749.059
	1109.77	202.467		1109.77	132.902		1109.77	312.502		1109.77	739.893
	1110.22	197.441		1110.22	129.901		1110.22	308.945		1110.22	728.735
	1110.67	192.104		1110.67	126.747		1110.67	300.97		1110.67	717.065
	1111.13	187.056		1111.13	124.602		1111.13	291.106		1111.13	706.323
	1111.58	182.842		1111.58	123.136		1111.58	276.169		1111.58	694.552
	1112.03	178.865		1112.03	122.001		1112.03	261.271		1112.03	682.891
	1112.48	175.589		1112.48	121.173		1112.48	242.345		1112.48	671.128
	1112.93	173.188		1112.93	119.979		1112.93	223.679		1112.93	659.766
	1113.39	170.845		1113.39	119.366		1113.39	216.523		1113.39	647.366
	1113.84	168.139		1113.84	118.057		1113.84	236.019		1113.84	635.559
	1114.29	165.357		1114.29	117.188		1114.29	250.128		1114.29	625.173
	1114.74	162.854		1114.74	115.417		1114.74	251.394		1114.74	615.951
	1115.2	161.383		1115.2	113.014		1115.2	245.443		1115.2	607.92
	1115.65	159.704		1115.65	110.489		1115.65	234.435		1115.65	602.008
	1116.1	157.757		1116.1	107.683		1116.1	214.518		1116.1	597.616
	1116.55	156.064		1116.55	103.397		1116.55	205.187		1116.55	594.266
	1117	154.441		1117	98.6497		1117	207.182		1117	589.894
	1117.45	152.404		1117.45	96.0982		1117.45	205.754		1117.45	583.784
	1117.91	150.07		1117.91	94.3451		1117.91	205.262		1117.91	576.633
	1118.36	146.784		1118.36	93.8416		1118.36	205.895		1118.36	569.47
	1118.81	143.206		1118.81	93.9794		1118.81	206.49		1118.81	563.202
	1119.26	139.71		1119.26	94.0051		1119.26	206.918		1119.26	556.256
	1119.71	136.376		1119.71	93.6951		1119.71	208.027		1119.71	548.804
	1120.17	134.069		1120.17	93.9994		1120.17	208.486		1120.17	541.166
	1120.62	132.254		1120.62	95.3364		1120.62	207.222		1120.62	533.128
	1121.07	130.83		1121.07	95.9961		1121.07	207.049		1121.07	524.685
	1121.52	129.19		1121.52	96.8236		1121.52	206.507		1121.52	515.203
	1121.97	127.562		1121.97	97.5924		1121.97	205.649		1121.97	502.545
	1122.42	125.507		1122.42	98.3045		1122.42	202.421		1122.42	489.154
	1122.87	123.282		1122.87	97.5916		1122.87	199.668		1122.87	477.135
	1123.33	122.11		1123.33	97.1953		1123.33	196.958		1123.33	465.719
	1123.78	121.144		1123.78	96.7959		1123.78	194.269		1123.78	454.15
	1124.23	119.989		1124.23	95.271		1124.23	190.28		1124.23	442.702
	1124.68	118.467		1124.68	93.6248		1124.68	185.125		1124.68	431.918
	1125.13	116.048		1125.13	91.1758		1125.13	180.151		1125.13	419.438
	1125.58	113.403		1125.58	88.3344		1125.58	175.136		1125.58	406.138
	1126.03	110.714		1126.03	85.0087		1126.03	170.808		1126.03	391.789
	1126.49	107.838		1126.49	82.1901		1126.49	165.353		1126.49	375.873
	1126.94	104.86		1126.94	79.971		1126.94	158.122		1126.94	359.949
	1127.39	101.575		1127.39	78.7285		1127.39	149.226		1127.39	345.835
	1127.84	97.0643		1127.84	77.6475		1127.84	139.466		1127.84	332.575
	1128.29	93.309		1128.29	77.3624		1128.29	128.152		1128.29	318.237
	1128.74	91.0999		1128.74	77.3566		1128.74	117.134		1128.74	304.436
	1129.19	89.1339		1129.19	76.7894		1129.19	107.336		1129.19	291.368
	1129.64	86.6597		1129.64	75.2048		1129.64	98.3368		1129.64	280.289
	1130.09	84.0705		1130.09	72.5114		1130.09	91.0257		1130.09	270.192
	1130.54	81.9086		1130.54	70.0628		1130.54	85.793		1130.54	260.191
	1130.99	80.2881		1130.99	68.0559		1130.99	81.6925		1130.99	251.09
	1131.45	79.0847		1131.45	65.3137		1131.45	78.7824		1131.45	241.877
	1131.9	77.4505		1131.9	62.1295		1131.9	77.8031		1131.9	232.938
	1132.35	75.8046		1132.35	58.3925		1132.35	75.5666		1132.35	223.696
	1132.8	73.7048		1132.8	54.0998		1132.8	73.1243		1132.8	216.302
	1133.25	71.1552		1133.25	49.4536		1133.25	71.0486		1133.25	207.642
	1133.7	68.094		1133.7	44.929		1133.7	69.3215		1133.7	197.16
	1134.15	64.5317		1134.15	40.6218		1134.15	65.1984		1134.15	185.612
	1134.6	61.1299		1134.6	36.8251		1134.6	61.1576		1134.6	175.478
	1135.05	57.5748		1135.05	34.2251		1135.05	56.8873		1135.05	167.903
	1135.5	53.4356		1135.5	32.3936		1135.5	50.4862		1135.5	157.473
	1135.95	48.8621		1135.95	31.0446		1135.95	45.2218		1135.95	146.627
	1136.4	44.2558		1136.4	29.7755		1136.4	39.4326		1136.4	134.197
	1136.85	38.6076		1136.85	28.4158		1136.85	34.5181		1136.85	118.297
	1137.3	33.3233		1137.3	26.4908		1137.3	29.789		1137.3	99.6162
	1137.75	30.704		1137.75	24.1094		1137.75	25.5145		1137.75	85.1392
	1138.2	26.9745		1138.2	21.4164		1138.2	22.5126		1138.2	69.8862
	1138.65	20.2429		1138.65	19.6279		1138.65	19.2248		1138.65	54.1488
	1139.1	13.689		1139.1	18.0377		1139.1	18.5351		1139.1	39.6954
	1139.55	6.08054		1139.55	17.3325		1139.55	18.807		1139.55	22.6545
	1140	-0.818069		1140	16.1697		1140	16.8042		1140	5.62428
	1140.45	-7.51473		1140.45	14.2242		1140.45	12.8171		1140.45	-10.6764
	1140.9	-15.0113		1140.9	11.3146		1140.9	9.05916		1140.9	-25.6355
	1141.34	-12.7058		1141.34	9.2476		1141.34	6.62007		1141.34	-31.8808
	1141.79	-6.33346		1141.79	6.68673		1141.79	7.39775		1141.79	-25.1001
	1142.25	11.7871		1142.25	3.44447		1142.25	6.52871		1142.25	-18.0962
	1142.7	16.6679		1142.7	0.303557		1142.7	3.39837		1142.7	-5.73856
	1143.16	1.09128		1143.16	-2.53635		1143.16	-0.726033		1143.16	8.22863
	1143.61	-5.71971		1143.61	-4.14083		1143.61	-3.30113		1143.61	24.4896
	1144.07	1.62727		1144.07	-4.61133		1144.07	-6.22165		1144.07	39.3559
	1144.52	1.59432		1144.52	-4.50869		1144.52	-8.5478		1144.52	45.1098
	1144.98	1.19837		1144.98	-3.84864		1144.98	-7.16577		1144.98	51.0763
	1145.43	1.59793		1145.43	-2.20174		1145.43	-4.3484		1145.43	54.635
	1145.89	1.14619		1145.89	0.150445		1145.89	-0.999712		1145.89	56.7766
	1146.34	0.830972		1146.34	3.35754		1146.34	2.26955		1146.34	57.4046
	1146.8	0.502792		1146.8	8.11577		1146.8	6.02606		1146.8	58.025
	1147.25	0.19828		1147.25	14.2971		1147.25	9.30095		1147.25	56.4179
	1147.71	-0.816501		1147.71	20.5313		1147.71	11.8845		1147.71	52.7948
	1148.16	-1.26715		1148.16	26.4455		1148.16	15.3098		1148.16	45.9932
	1148.62	-1.9269		1148.62	31.0406		1148.62	19.7016		1148.62	43.107
	1149.07	-0.791391		1149.07	33.7449		1149.07	22.7072		1149.07	42.1097
	1149.53	1.23493		1149.53	35.0951		1149.53	24.6394		1149.53	40.8202
	1149.98	2.79914		1149.98	35.4312		1149.98	26.2624		1149.98	37.093
	1150.44	4.69131		1150.44	34.5346		1150.44	26.1729		1150.44	38.1475
	1150.89	4.91745		1150.89	31.507		1150.89	23.2339		1150.89	40.7213
	1151.35	6.17269		1151.35	27.7305		1151.35	24.0384		1151.35	44.045
	1151.8	7.40488		1151.8	23.1126		1151.8	23.9025		1151.8	44.6684
	1152.26	9.08427		1152.26	17.9844		1152.26	23.7227		1152.26	45.1935
	1152.71	11.0157		1152.71	13.9836		1152.71	24.8397		1152.71	45.2459
	1153.16	11.8039		1153.16	9.29744		1153.16	25.0124		1153.16	45.0511
	1153.62	13.6343		1153.62	4.77041		1153.62	27.7645		1153.62	39.1103
	1154.07	17.64		1154.07	0.969155		1154.07	33.3307		1154.07	35.9012
	1154.53	20.2217		1154.53	-2.2321		1154.53	37.984		1154.53	30.6169
	1154.98	21.4892		1154.98	-3.92182		1154.98	41.6764		1154.98	24.8684
	1155.44	24.2599		1155.44	-2.48999		1155.44	46.2915		1155.44	23.1559
	1155.89	25.3474		1155.89	-0.0362583		1155.89	52.0453		1155.89	23.184
	1156.35	26.8192		1156.35	3.32244		1156.35	56.9766		1156.35	23.8282
	1156.8	29.0961		1156.8	7.16472		1156.8	63.2662		1156.8	20.6487
	1157.25	31.3694		1157.25	11.3515		1157.25	65.8234		1157.25	25.5621
	1157.71	32.0363		1157.71	14.603		1157.71	66.8401		1157.71	36.4311
	1158.16	32.5569		1158.16	18.2291		1158.16	66.9673		1158.16	50.527
	1158.62	33.6785		1158.62	21.4616		1158.62	66.0817		1158.62	60.9006
	1159.07	35.1839		1159.07	24.478		1159.07	61.76		1159.07	68.3468
	1159.52	36.2819		1159.52	27.4013		1159.52	56.5362		1159.52	78.5573
	1159.98	38.6281		1159.98	29.896		1159.98	50.8517		1159.98	92.0345
	1160.43	40.0885		1160.43	31.9828		1160.43	41.7125		1160.43	106.677
	1160.88	41.6634		1160.88	33.5737		1160.88	31.461		1160.88	120.809
	1161.34	43.0155		1161.34	34.6796		1161.34	23.3056		1161.34	131.931
	1161.79	43.2771		1161.79	35.0149		1161.79	9.2863		1161.79	140.518
	1162.25	44.2772		1162.25	34.7469		1162.25	9.37837		1162.25	140.947
	1162.7	45.6074		1162.7	33.6893		1162.7	12.145		1162.7	135.252
	1163.15	48.7827		1163.15	32.0693		1163.15	23.306		1163.15	133.592
	1163.61	51.287		1163.61	30.2602		1163.61	40.8284		1163.61	126.151
	1164.06	53.027		1164.06	27.9874		1164.06	56.59		1164.06	117.053
	1164.52	52.6238		1164.52	25.5053		1164.52	83.4546		1164.52	109.126
[truncated: 78 more rows]
