# Supplementary material for: Remineralization of early enamel lesions with a novel prepared tricalcium silicate paste
Source: Sci Rep. 2022 Jun 15;12:9926. doi: 10.1038/s41598-022-13608-0 (PMC9200717; doi:10.1038/s41598-022-13608-0)
Supplement: Supplementary file 4 — Supplementary Information 4. [file 41598_2022_13608_MOESM4_ESM.xlsx]

## Sheet: ورقة1
	202.307	20.5874		202.307	-6.25487		202.307	36.6025		202.307	72.7682
	202.824	21.7906		202.824	-5.42668		202.824	27.6456		202.824	65.8709
	203.34	22.1017		203.34	-4.39646		203.34	21.4495		203.34	60.0081
	203.857	20.7204		203.857	-3.72626		203.857	17.4752		203.857	56.425
	204.373	16.8699		204.373	-3.1081		204.373	16.2726		204.373	52.9953
	204.888	13.7378		204.888	-2.61318		204.888	15.6935		204.888	50.3078
	205.404	11.79		205.404	-2.36304		205.404	15.5887		205.404	47.0148
	205.92	10.3706		205.92	-2.07254		205.92	14.6947		205.92	44.7018
	206.437	9.13798		206.437	-1.72431		206.437	12.3909		206.437	45.0454
	206.953	8.11946		206.953	-1.28779		206.953	9.17494		206.953	46.0104
	207.469	7.22864		207.469	-0.6333		207.469	6.9521		207.469	45.4665
	207.983	6.61682		207.983	0.247938		207.983	5.19782		207.983	44.1193
	208.5	6.0974		208.5	1.29337		208.5	4.55949		208.5	42.862
	209.016	5.68116		209.016	2.66024		209.016	4.477		209.016	41.5131
	209.532	5.63585		209.532	4.21606		209.532	4.35452		209.532	40.4444
	210.048	5.85819		210.048	5.90396		210.048	4.54427		210.048	38.6931
	210.562	6.70537		210.562	7.53547		210.562	4.40093		210.562	36.8188
	211.078	7.87623		211.078	9.11371		211.078	4.8958		211.078	34.6507
	211.594	9.06365		211.594	10.6978		211.594	5.50007		211.594	31.6647
	212.11	10.2996		212.11	12.1532		212.11	6.39781		212.11	28.4459
	212.624	11.517		212.624	13.4663		212.624	7.56361		212.624	25.3516
	213.14	11.8695		213.14	14.7259		213.14	9.60476		213.14	22.6023
	213.656	11.6214		213.656	15.5869		213.656	11.8538		213.656	20.5588
	214.172	10.9704		214.172	15.4821		214.172	14.2527		214.172	19.3819
	214.685	9.84817		214.685	13.8406		214.685	16.4742		214.685	20.4075
	215.201	8.7043		215.201	12.3754		215.201	18.5243		215.201	22.5687
	215.717	7.28383		215.717	11.1712		215.717	19.0136		215.717	24.8525
	216.233	6.16583		216.233	11.9147		216.233	18.4201		216.233	27.1077
	216.746	4.84971		216.746	13.7343		216.746	17.1734		216.746	29.1664
	217.262	3.4339		217.262	15.9788		217.262	15.7104		217.262	30.3113
	217.778	1.77523		217.778	18.0363		217.778	14.9681		217.778	31.1157
	218.291	-0.535293		218.291	20.5169		218.291	15.1638		218.291	31.4838
	218.807	-2.71708		218.807	22.5803		218.807	14.9527		218.807	31.4466
	219.323	-3.31944		219.323	24.3943		219.323	14.0219		219.323	30.7713
	219.838	-2.64121		219.838	25.7277		219.838	11.3304		219.838	29.4949
	220.352	-1.64684		220.352	26.2719		220.352	8.04364		220.352	26.7851
	220.867	-0.488294		220.867	26.0327		220.867	3.79308		220.867	22.7855
	221.383	0.431526		221.383	24.8606		221.383	-0.481095		221.383	18.2852
	221.896	1.08304		221.896	23.0815		221.896	-4.01718		221.896	13.192
	222.411	1.53256		222.411	20.7104		222.411	-6.37518		222.411	8.28899
	222.927	1.91517		222.927	17.8034		222.927	-6.82221		222.927	3.7819
	223.44	1.91656		223.44	14.2797		223.44	-5.214		223.44	0.361805
	223.955	1.0517		223.955	10.1745		223.955	-2.89147		223.955	-2.36958
	224.471	0.753295		224.471	5.97112		224.471	-0.103973		224.471	-4.32068
	224.984	1.03435		224.984	2.10109		224.984	2.87497		224.984	-5.58453
	225.499	2.72209		225.499	-0.46048		225.499	5.50525		225.499	-5.95848
	226.012	4.44058		226.012	-0.914801		226.012	7.36193		226.012	-5.4975
	226.527	6.26718		226.527	-0.509377		226.527	9.16799		226.527	-4.22672
	227.043	7.83738		227.043	-0.0895206		227.043	10.388		227.043	-2.24536
	227.556	9.62132		227.556	-1.23304		227.556	11.4896		227.556	0.948568
	228.071	11.5126		228.071	-1.70831		228.071	12.3738		228.071	4.73211
	228.586	13.4981		228.586	-0.980338		228.586	12.5806		228.586	8.75253
	229.099	16.0236		229.099	0.843802		229.099	11.9642		229.099	12.6807
	229.614	19.3307		229.614	2.86584		229.614	9.05627		229.614	15.5392
	230.127	22.6595		230.127	5.24864		230.127	3.30011		230.127	17.0589
	230.642	27.7419		230.642	7.64091		230.642	-2.27113		230.642	17.6031
	231.157	30.6622		231.157	9.95552		231.157	-5.82831		231.157	17.1342
	231.669	31.9413		231.669	12.2097		231.669	-8.34382		231.669	16.0344
	232.184	30.5228		232.184	13.8276		232.184	-9.10878		232.184	14.5876
	232.697	28.4979		232.697	15.3534		232.697	-8.28147		232.697	12.7047
	233.212	26.2677		233.212	16.6006		233.212	-6.34495		233.212	9.71925
	233.725	24.8079		233.725	17.5696		233.725	-3.67011		233.725	6.58797
	234.239	23.5744		234.239	18.2544		234.239	-0.981695		234.239	3.63488
	234.752	22.5402		234.752	18.9963		234.752	1.75271		234.752	0.959423
	235.267	20.7207		235.267	20.6075		235.267	4.50761		235.267	-1.23637
	235.779	19.0519		235.779	22.1416		235.779	7.16727		235.779	-2.90005
	236.294	17.4073		236.294	24.501		236.294	8.86869		236.294	-3.40217
	236.809	15.9467		236.809	26.1435		236.809	9.45664		236.809	-3.45601
	237.321	14.7911		237.321	25.8012		237.321	8.58793		237.321	-2.92187
	237.836	14.8931		237.836	24.8474		237.836	7.30421		237.836	-1.32975
	238.348	15.1794		238.348	23.7862		238.348	5.69387		238.348	1.00818
	238.863	16.114		238.863	23.2768		238.863	3.87511		238.863	4.28886
	239.375	17.2179		239.375	23.6304		239.375	2.54822		239.375	8.05255
	239.889	18.1019		239.889	24.4382		239.889	-0.328544		239.889	11.8205
	240.402	18.0931		240.402	25.3826		240.402	-2.69346		240.402	15.4031
	240.916	17.7701		240.916	26.6612		240.916	-4.11483		240.916	17.3282
	241.428	17.0602		241.428	27.4222		241.428	-2.83489		241.428	17.7115
	241.941	15.8326		241.941	28.2896		241.941	-1.1338		241.941	17.5509
	242.455	14.4763		242.455	28.4718		242.455	1.48754		242.455	15.4811
	242.967	12.7402		242.967	28.5833		242.967	4.31115		242.967	12.3765
	243.481	10.7858		243.481	29.0225		243.481	7.83307		243.481	9.20005
	243.994	8.79319		243.994	29.332		243.994	11.2218		243.994	6.0971
	244.508	6.81947		244.508	30.4254		244.508	14.2265		244.508	4.161
	245.02	4.86003		245.02	32.4329		245.02	17.192		245.02	3.26787
	245.534	3.01655		245.534	34.3486		245.534	19.6153		245.534	2.59677
	246.046	1.45226		246.046	35.8925		246.046	21.3764		246.046	2.49637
	246.558	0.530384		246.558	36.0812		246.558	21.7427		246.558	3.12488
	247.072	-0.703653		247.072	36.0704		247.072	22.0482		247.072	4.39483
	247.584	-1.70559		247.584	35.9117		247.584	23.1903		247.584	7.71847
	248.098	-2.49351		248.098	33.9912		248.098	24.6877		248.098	10.9324
	248.61	-2.8418		248.61	31.409		248.61	25.2871		248.61	14.0303
	249.124	-2.77533		249.124	28.6138		249.124	22.7218		249.124	16.2277
	249.636	-2.27415		249.636	25.6834		249.636	19.8205		249.636	16.1007
	250.147	-1.38487		250.147	24.0045		250.147	17.5099		250.147	14.2046
	250.661	0.238129		250.661	21.695		250.661	16.5579		250.661	11.1075
	251.173	2.09236		251.173	18.5013		251.173	15.6831		251.173	7.70243
	251.685	4.79528		251.685	15.6571		251.685	15.0428		251.685	4.2598
	252.198	7.57189		252.198	12.9493		252.198	14.6288		252.198	0.865885
	252.71	10.3257		252.71	11.0368		252.71	14.2111		252.71	-1.82457
	253.224	12.537		253.224	9.76225		253.224	14.3063		253.224	-3.00406
	253.735	13.9045		253.735	10.3202		253.735	14.6685		253.735	-3.51113
	254.247	14.7036		254.247	11.1671		254.247	15.6668		254.247	-3.42768
	254.761	14.8748		254.761	12.8917		254.761	16.5267		254.761	-2.88412
	255.272	14.7636		255.272	16.3856		255.272	17.2432		255.272	-1.54636
	255.784	14.2062		255.784	20.1465		255.784	17.6972		255.784	0.331699
	256.297	12.7811		256.297	24.1079		256.297	17.5752		256.297	2.62403
	256.809	11.3456		256.809	28.299		256.809	16.924		256.809	5.47533
	257.32	9.91327		257.32	31.6304		257.32	13.857		257.32	8.13485
	257.833	8.9783		257.833	33.4584		257.833	10.362		257.833	10.7916
	258.345	8.89628		258.345	34.6165		258.345	6.94858		258.345	13.1646
	258.856	9.95456		258.856	35.441		258.856	3.53074		258.856	14.9514
	259.367	11.763		259.367	35.5756		259.367	2.03362		259.367	15.8313
	259.881	14.4032		259.881	35.2769		259.881	1.84727		259.881	15.9368
	260.392	17.6678		260.392	34.7085		260.392	2.32718		260.392	15.3371
	260.903	21.2691		260.903	33.8492		260.903	3.41216		260.903	14.1285
	261.416	23.0277		261.416	32.5602		261.416	4.46909		261.416	12.2036
	261.928	24.4411		261.928	31.1226		261.928	6.05819		261.928	10.0124
	262.439	25.9975		262.439	30.0661		262.439	6.90781		262.439	7.66617
	262.95	27.2935		262.95	29.4594		262.95	8.7622		262.95	5.63205
	263.463	28.8725		263.463	30.3262		263.463	11.8628		263.463	4.06918
	263.974	29.9179		263.974	31.9287		263.974	16.8501		263.974	2.88502
	264.485	30.7532		264.485	33.9124		264.485	27.876		264.485	2.11207
	264.996	30.1892		264.996	36.4943		264.996	33.7984		264.996	1.82782
	265.509	28.8646		265.509	39.2854		265.509	38.9767		265.509	1.96767
	266.02	26.9493		266.02	43.0317		266.02	43.595		266.02	2.19796
	266.531	26.1149		266.531	47.0662		266.531	48.0663		266.531	3.55925
	267.042	25.5675		267.042	50.8529		267.042	51.8823		267.042	5.19237
	267.552	25.5126		267.552	53.3009		267.552	55.1745		267.552	6.90754
	268.065	25.6294		268.065	55.36		268.065	57.5238		268.065	8.70473
	268.576	25.8552		268.576	56.8718		268.576	59.3387		268.576	10.4388
	269.087	26.1195		269.087	58.1282		269.087	60.9094		269.087	11.8884
	269.598	25.7039		269.598	58.8224		269.598	61.7779		269.598	12.7787
	270.108	25.1705		270.108	59.1624		270.108	62.0866		270.108	13.3922
	270.621	24.2637		270.621	58.7794		270.621	60.0459		270.621	13.5572
	271.132	23.1308		271.132	57.55		271.132	56.0944		271.132	13.2827
	271.642	21.8132		271.642	55.843		271.642	51.8438		271.642	12.4516
	272.153	20.5008		272.153	52.4548		272.153	48.6895		272.153	11.4077
	272.663	19.449		272.663	49.8308		272.663	46.2495		272.663	9.9794
	273.174	18.4291		273.174	49.0781		273.174	44.8298		273.174	8.33289
	273.686	16.6741		273.686	48.5048		273.686	43.6804		273.686	6.35895
	274.197	14.9919		274.197	48.1662		274.197	42.6943		274.197	4.23638
	274.707	13.3694		274.707	48.1866		274.707	41.3656		274.707	2.08745
	275.218	11.9954		275.218	48.2942		275.218	40.4736		275.218	0.63943
	275.728	11.3129		275.728	48.877		275.728	39.1016		275.728	-0.552031
	276.238	11.5801		276.238	49.8878		276.238	39.0766		276.238	-1.34583
	276.749	11.9398		276.749	51.3675		276.749	39.8231		276.749	-1.71729
	277.261	12.4984		277.261	52.9867		277.261	41.9992		277.261	-1.68321
	277.771	13.2012		277.771	54.7026		277.771	44.7373		277.771	-1.33636
	278.282	13.7534		278.282	56.3592		278.282	47.9288		278.282	-0.560214
	278.792	13.9549		278.792	57.9131		278.792	51.2168		278.792	0.496873
	279.302	14.0669		279.302	59.2913		279.302	54.7377		279.302	1.89539
	279.812	14.9379		279.812	60.1785		279.812	58.3274		279.812	3.45439
	280.322	15.9849		280.322	60.564		280.322	61.3809		280.322	5.01548
	280.832	17.3518		280.832	60.5806		280.832	64.4475		280.832	7.10866
	281.343	18.6333		281.343	60.9547		281.343	66.9296		281.343	9.54959
	281.853	19.9104		281.853	61.9306		281.853	67.8061		281.853	12.2106
	282.363	21.0584		282.363	63.5832		282.363	67.2672		282.363	14.8665
	282.873	22.1446		282.873	64.992		282.873	66.4927		282.873	17.4756
	283.383	22.8897		283.383	66.2641		283.383	65.9388		283.383	19.8141
	283.895	23.6449		283.895	67.3475		283.895	65.6878		283.895	21.5402
	284.404	24.3871		284.404	68.3876		284.404	66.7199		284.404	22.0722
	284.914	25.0469		284.914	69.0577		284.914	67.2621		284.914	22.4242
	285.424	25.5513		285.424	69.5116		285.424	67.9671		285.424	22.446
	285.934	25.9294		285.934	69.9231		285.934	68.5101		285.934	21.9456
	286.444	25.915		286.444	70.1692		286.444	69.1185		286.444	20.979
	286.954	25.372		286.954	70.5162		286.954	70.7176		286.954	19.5066
	287.463	24.4978		287.463	70.9514		287.463	72.9001		287.463	17.6422
	287.973	23.6525		287.973	71.6816		287.973	75.1773		287.973	15.5432
	288.483	22.8244		288.483	72.5632		288.483	77.0892		288.483	13.1843
	288.992	22.2078		288.992	73.3999		288.992	78.8171		288.992	10.7747
	289.502	22.0919		289.502	74.0909		289.502	80.0311		289.502	8.34538
	290.011	22.2083		290.011	74.6074		290.011	79.7174		290.011	6.30554
	290.521	22.5646		290.521	74.9461		290.521	78.9842		290.521	4.56268
	291.031	23.0468		291.031	74.7528		291.031	77.4524		291.031	3.253
	291.54	23.8366		291.54	74.2118		291.54	75.5195		291.54	1.94295
	292.05	25.0782		292.05	73.5266		292.05	73.193		292.05	0.877366
	292.559	26.4024		292.559	72.502		292.559	70.9583		292.559	-0.086029
	293.066	27.7585		293.066	71.4532		293.066	68.8078		293.066	-0.82001
	293.576	28.8171		293.576	69.9854		293.576	67.7816		293.576	-1.40201
	294.085	28.2035		294.085	68.1352		294.085	67.1129		294.085	-1.85277
	294.594	28.2001		294.594	64.9583		294.594	66.2737		294.594	-2.38419
	295.104	28.1183		295.104	65.4941		295.104	65.6172		295.104	-1.71403
	295.613	27.6861		295.613	67.0539		295.613	65.076		295.613	-0.737783
	296.122	27.2491		296.122	71.1612		296.122	65.0918		296.122	0.825091
	296.632	26.1476		296.632	75.3738		296.632	65.1553		296.632	2.42012
	297.141	23.8993		297.141	78.429		297.141	65.6921		297.141	3.1621
	297.65	21.3281		297.65	76.659		297.65	65.2652		297.65	2.96657
	298.159	18.8532		298.159	77.0962		298.159	64.6012		298.159	1.71877
	298.668	16.5939		298.668	2.74012		298.668	62.977		298.668	-0.0954003
	299.177	14.3948		299.177	51.5785		299.177	63.6875		299.177	-2.03919
	299.684	13.5154		299.684	67.8716		299.684	65.2301		299.684	-3.48874
	300.193	12.9321		300.193	72.7763		300.193	67.012		300.193	-4.63942
	300.702	12.8799		300.702	73.5816		300.702	68.93		300.702	-4.57201
	301.211	13.3596		301.211	70.1261		301.211	70.8252		301.211	-4.01403
	301.72	14.2421		301.72	64.8058		301.72	72.1147		301.72	-3.14197
	302.229	15.5845		302.229	61.0548		302.229	73.1722		302.229	-1.49364
	302.738	17.2709		302.738	58.6672		302.738	74.1369		302.738	0.754915
	303.245	19.1993		303.245	57.6597		303.245	74.9324		303.245	3.52497
	303.754	20.7244		303.754	56.7987		303.754	75.4004		303.754	6.49
	304.262	23.1272		304.262	56.3818		304.262	75.3842		304.262	9.67593
	304.771	25.5278		304.771	56.1179		304.771	74.8353		304.771	13.3355
	305.28	27.7869		305.28	56.188		305.28	73.7236		305.28	17.5273
	305.789	29.1366		305.789	56.1272		305.789	71.9853		305.789	21.8566
	306.295	29.7925		306.295	56.1693		306.295	68.7583		306.295	25.9884
	306.804	28.9617		306.804	56.0665		306.804	65.3122		306.804	29.1638
	307.313	27.3944		307.313	56.1925		307.313	61.5958		307.313	31.5844
	307.821	25.5326		307.821	56.2443		307.821	58.8215		307.821	33.1106
	308.33	23.2142		308.33	56.4306		308.33	57.9173		308.33	33.4641
	308.836	20.7162		308.836	56.5217		308.836	57.8722		308.836	33.3535
	309.345	18.0289		309.345	56.798		309.345	58.5928		309.345	32.7528
	309.853	17.066		309.853	57.0446		309.853	59.6442		309.853	31.6062
	310.362	16.0348		310.362	57.5155		310.362	61.1484		310.362	30.37
	310.87	14.8669		310.87	58.0447		310.87	62.9161		310.87	29.1768
	311.376	13.9487		311.376	58.9131		311.376	64.6187		311.376	27.9594
	311.885	13.0821		311.885	60.1373		311.885	65.8958		311.885	26.9234
	312.393	11.8813		312.393	62.1231		312.393	67.3796		312.393	26.1077
	312.902	9.97481		312.902	64.8768		312.902	68.466		312.902	25.5957
	313.408	7.57675		313.408	67.1179		313.408	69.3705		313.408	25.5807
	313.916	5.3012		313.916	68.5994		313.916	69.1985		313.916	25.9684
	314.424	6.15338		314.424	70.2231		314.424	68.4277		314.424	27.3818
	314.93	7.98016		314.93	74.8255		314.93	68.1861		314.93	28.9077
	315.439	9.23227		315.439	78.1		315.439	68.5133		315.439	30.66
	315.947	10.067		315.947	75.7581		315.947	69.7989		315.947	32.1849
	316.455	10.5722		316.455	70.1231		316.455	72.0028		316.455	32.7822
	316.961	11.0591		316.961	60.7303		316.961	74.2858		316.961	31.6346
	317.469	11.4796		317.469	56.2252		317.469	76.568		317.469	30.0149
	317.977	11.8927		317.977	57.1559		317.977	78.7088		317.977	27.0183
	318.483	12.3477		318.483	57.6633		318.483	79.9468		318.483	23.95
	318.991	13.1357		318.991	57.8783		318.991	79.6742		318.991	21.0555
	319.499	14.368		319.499	55.923		319.499	78.5596		319.499	19.299
	320.005	15.4605		320.005	51.494		320.005	78.2076		320.005	18.3414
	320.513	14.8111		320.513	43.0265		320.513	79.5061		320.513	20.2502
	321.021	15.4098		321.021	31.7653		321.021	80.0808		321.021	23.4792
	321.526	16.7403		321.526	22.2513		321.526	78.8188		321.526	26.7185
	322.034	18.0687		322.034	14.3845		322.034	68.9771		322.034	30.0549
	322.542	17.2606		322.542	11.1335		322.542	67.6416		322.542	32.2607
	323.048	16.1574		323.048	9.79342		323.048	68.0031		323.048	34.0765
	323.555	15.2716		323.555	9.62965		323.555	69.2327		323.555	35.6756
	324.063	14.6423		324.063	10.3367		324.063	70.3178		324.063	36.945
	324.569	15.0731		324.569	10.8942		324.569	70.9852		324.569	37.8716
	325.076	15.5878		325.076	12.4227		325.076	72.4486		325.076	38.1429
	325.584	16.1398		325.584	14.5652		325.584	73.9243		325.584	37.6729
	326.09	17.7121		326.09	17.9916		326.09	75.4064		326.09	36.6295
	326.597	19.6402		326.597	22.1367		326.597	76.8415		326.597	35.1338
	327.103	21.6525		327.103	26.6532		327.103	77.9929		327.103	33.7162
	327.61	23.6821		327.61	31.2425		327.61	78.5669		327.61	32.5658
	328.118	25.4359		328.118	35.7119		328.118	78.646		328.118	31.8243
	328.623	26.3528		328.623	39.9869		328.623	79.1557		328.623	31.422
	329.131	27.3097		329.131	43.1883		329.131	79.1034		329.131	31.2721
	329.636	28.0727		329.636	46.0217		329.636	77.9277		329.636	31.1989
	330.143	28.5984		330.143	48.3526		330.143	73.0402		330.143	30.8361
	330.648	29.2695		330.648	50.6491		330.648	69.1713		330.648	30.0503
	331.156	30.0313		331.156	53.2162		331.156	66.4642		331.156	28.8143
	331.661	30.7775		331.661	55.4424		331.661	64.1789		331.661	27.1707
	332.168	31.3661		332.168	57.0809		332.168	61.5741		332.168	25.3325
	332.676	31.673		332.676	57.5644		332.676	59.4248		332.676	23.5322
	333.181	31.7066		333.181	55.4601		333.181	57.4614		333.181	22.0039
	333.688	31.2002		333.688	52.1842		333.688	55.8855		333.688	20.8391
	334.193	29.964		334.193	47.1804		334.193	54.4431		334.193	20.674
	334.7	28.3238		334.7	41.8434		334.7	53.3535		334.7	21.1241
	335.205	26.3379		335.205	36.5935		335.205	52.7618		335.205	22.2284
	335.712	23.9896		335.712	32.3496		335.712	52.4604		335.712	23.6861
	336.217	21.5083		336.217	28.8939		336.217	52.6707		336.217	25.1786
	336.724	19.2888		336.724	26.2767		336.724	53.3986		336.724	26.478
	337.229	16.8214		337.229	23.5985		337.229	54.4113		337.229	26.9581
	337.736	13.7989		337.736	21.5814		337.736	56.0193		337.736	27.7296
	338.241	10.9068		338.241	20.0133		338.241	57.9217		338.241	28.4293
	338.748	8.36812		338.748	19.4414		338.748	59.8463		338.748	28.9608
	339.253	6.25706		339.253	19.6105		339.253	60.8695		339.253	29.2414
	339.76	4.78489		339.76	20.7182		339.76	61.1402		339.76	29.1639
	340.264	4.72986		340.264	23.0318		340.264	60.5696		340.264	28.9341
	340.771	5.23915		340.771	26.2541		340.771	60.5536		340.771	28.5631
	341.276	6.15444		341.276	29.7225		341.276	60.531		341.276	27.8308
	341.78	7.2978		341.78	33.4065		341.78	61.1305		341.78	26.5537
	342.287	8.60541		342.287	36.5131		342.287	60.5965		342.287	24.9171
	342.792	8.96044		342.792	37.695		342.792	60.2554		342.792	23.471
	343.298	9.91663		343.298	38.3652		343.298	59.4726		343.298	21.7383
	343.803	11.0183		343.803	38.5513		343.803	58.6179		343.803	22.2096
	344.31	11.7504		344.31	38.4272		344.31	57.317		344.31	23.4395
	344.814	12.1901		344.814	37.8302		344.814	57.8313		344.814	26.3602
	345.319	12.4143		345.319	37.2379		345.319	58.9523		345.319	27.5902
	345.825	12.3869		345.825	36.4187		345.825	60.8482		345.825	27.2826
	346.329	12.2263		346.329	35.7558		346.329	62.9407		346.329	27.1766
	346.836	12.0218		346.836	34.6426		346.836	64.9351		346.836	26.7481
	347.34	11.9544		347.34	33.6239		347.34	65.9478		347.34	26.4198
	347.845	11.9293		347.845	32.7298		347.845	67.1304		347.845	26.5858
	348.351	11.907		348.351	32.0338		348.351	68.1101		348.351	26.876
	348.855	11.6891		348.855	31.818		348.855	68.7655		348.855	27.8891
	349.36	11.8829		349.36	32.3897		349.36	69.0796		349.36	29.1094
	349.866	12.3303		349.866	34.3528		349.866	68.7021		349.866	30.2183
	350.37	13.3936		350.37	36.6873		350.37	68.0232		350.37	31.5774
	350.876	14.1268		350.876	39.3468		350.876	66.8527		350.876	32.9121
	351.38	14.8271		351.38	41.2643		351.38	65.0315		351.38	34.2376
	351.885	15.3259		351.885	41.7033		351.885	62.6104		351.885	35.6864
	352.391	15.248		352.391	41.5798		352.391	59.6341		352.391	36.8942
	352.895	15.635		352.895	40.9234		352.895	56.8191		352.895	38.7957
	353.399	16.139		353.399	41.0633		353.399	53.9154		353.399	40.9207
	353.905	16.3937		353.905	41.5052		353.905	51.3588		353.905	43.3063
	354.409	16.3893		354.409	41.8105		354.409	49.0292		354.409	45.5936
	354.913	15.407		354.913	41.683		354.913	46.7288		354.913	47.418
	355.417	14.4916		355.417	41.3008		355.417	44.7964		355.417	48.6727
	355.923	13.6849		355.923	39.973		355.923	43.0584		355.923	48.8333
	356.427	12.9669		356.427	38.3431		356.427	41.0757		356.427	47.9119
	356.93	12.4211		356.93	35.9555		356.93	39.4543		356.93	46.205
	357.436	11.3764		357.436	32.7927		357.436	40.333		357.436	42.6483
	357.94	7.74743		357.94	29.4737		357.94	43.5962		357.94	38.5742
	358.444	6.0659		358.444	25.6802		358.444	45.9991		358.444	34.5865
	358.948	4.9574		358.948	22.3281		358.948	47.0405		358.948	30.9051
	359.453	4.59125		359.453	19.2679		359.453	45.0949		359.453	28.3332
	359.957	4.25776		359.957	17.018		359.957	42.4469		359.957	25.6802
	360.461	3.95657		360.461	15.1116		360.461	39.2129		360.461	23.4469
	360.964	3.21303		360.964	13.2876		360.964	35.8957		360.964	21.5273
	361.47	3.42564		361.47	11.764		361.47	32.7242		361.47	19.9164
	361.973	4.01705		361.973	9.85544		361.973	30.5797		361.973	18.7576
	362.477	5.175		362.477	7.71968		362.477	28.2673		362.477	18.2332
	362.98	6.19712		362.98	5.75547		362.98	25.9163		362.98	17.805
	363.486	6.68772		363.486	4.14829		363.486	23.4628		363.486	17.9018
	363.99	7.37694		363.99	2.33976		363.99	21.0555		363.99	18.2782
	364.493	8.03242		364.493	2.39892		364.493	18.7366		364.493	18.8257
	364.996	8.54566		364.996	4.05212		364.996	16.8172		364.996	19.3297
	365.5	9.04284		365.5	5.52684		365.5	15.3303		365.5	19.9521
	366.005	9.509		366.005	5.9504		366.005	14.3675		366.005	19.804
	366.508	10.636		366.508	5.5565		366.508	13.8481		366.508	18.2742
	367.012	12.1667		367.012	4.77911		367.012	14.0618		367.012	16.3804
	367.515	13.4434		367.515	3.6935		367.515	15.1407		367.515	14.0032
	368.018	13.6895		368.018	2.55567		368.018	17.0355		368.018	11.7343
	368.521	14.0443		368.521	1.50554		368.521	19.2459		368.521	9.44118
	369.027	14.1727		369.027	0.302038		369.027	21.5799		369.027	7.47845
	369.53	13.8568		369.53	-0.550846		369.53	24.0603		369.53	5.88163
	370.033	12.7557		370.033	-1.15674		370.033	25.9185		370.033	4.82142
	370.536	10.3228		370.536	-1.77082		370.536	27.3527		370.536	3.75633
	371.039	7.08843		371.039	-2.13579		371.039	27.339		371.039	3.04831
	371.542	4.00568		371.542	-2.20346		371.542	25.5696		371.542	2.72393
	372.045	1.35518		372.045	-2.03561		372.045	22.5527		372.045	2.34778
	372.55	-0.719444		372.55	-0.971932		372.55	19.4464		372.55	2.81351
	373.053	-1.71869		373.053	1.68215		373.053	15.9565		373.053	3.36217
	373.556	-1.93962		373.556	4.1765		373.556	12.8181		373.556	4.57718
	374.059	-1.76735		374.059	7.26261		374.059	10.1064		374.059	5.63684
	374.562	-1.89742		374.562	10.0155		374.562	7.53701		374.562	6.66056
	375.065	-2.40636		375.065	11.2467		375.065	5.51117		375.065	6.35934
	375.568	-2.38807		375.568	11.7901		375.568	3.78828		375.568	5.36967
	376.07	-1.82388		376.07	11.419		376.07	1.75791		376.07	3.44948
	376.573	-0.0321202		376.573	10.8198		376.573	-0.201808		376.573	1.93396
	377.076	2.73295		377.076	10.6656		377.076	-2.08485		377.076	1.18725
	377.581	5.51338		377.581	11.2461		377.581	-4.34539		377.581	2.09628
	378.083	8.22079		378.083	12.6035		378.083	-6.06126		378.083	2.83276
	378.586	10.7129		378.586	12.5581		378.586	-7.40111		378.586	3.38822
	379.089	12.3898		379.089	11.3959		379.089	-8.06508		379.089	3.8435
	379.591	13.7317		379.591	12.4852		379.591	-7.12658		379.591	3.73163
	380.094	14.4581		380.094	14.5449		380.094	-5.49767		380.094	3.86418
	380.596	14.8034		380.596	16.8067		380.596	-3.02441		380.596	4.08343
	381.099	15.0266		381.099	21.0773		381.099	0.0853798		381.099	4.28968
	381.601	15.1079		381.601	20.0871		381.601	3.85044		381.601	5.4675
	382.104	15.1516		382.104	18.3359		382.104	7.70065		382.104	7.0062
	382.606	15.1142		382.606	15.7385		382.606	11.1364		382.606	8.68381
	383.109	16.0339		383.109	11.8407		383.109	13.5404		383.109	10.382
	383.611	16.369		383.611	6.21406		383.611	15.0075		383.611	11.9349
	384.113	16.8148		384.113	2.37695		384.113	15.668		384.113	13.1232
	384.616	17.247		384.616	-1.51653		384.616	15.103		384.616	13.8434
	385.118	17.7506		385.118	-3.43326		385.118	12.3449		385.118	14.2466
	385.62	19.491		385.62	-2.60811		385.62	8.71675		385.62	14.1347
	386.122	22.1725		386.122	4.38171		386.122	4.97759		386.122	13.8394
	386.625	24.9889		386.625	10.096		386.625	1.13068		386.625	13.1368
	387.127	27.2842		387.127	10.9977		387.127	-1.20678		387.127	12.6141
	387.629	28.817		387.629	11.6824		387.629	-3.27209		387.629	10.7217
	388.131	30.0028		388.131	13.1894		388.131	-4.641		388.131	8.46823
	388.633	31.0472		388.633	14.3516		388.633	-4.9844		388.633	5.79402
	389.135	31.9872		389.135	15.179		389.135	-4.05613		389.135	3.29385
	389.637	33.0874		389.637	15.5409		389.637	-2.45592		389.637	0.881782
	390.137	34.113		390.137	14.6291		390.137	0.175034		390.137	-0.237698
	390.639	35.897		390.639	12.9789		390.639	9.63899		390.639	-1.29924
	391.141	37.1198		391.141	9.81486		391.141	10.9652		391.141	-2.14842
	391.643	38.4585		391.643	5.8954		391.643	10.5185		391.643	-2.55041
	392.145	40.6491		392.145	2.0539		392.145	8.98005		392.145	-2.57518
	392.647	43.8073		392.647	-1.77885		392.647	6.00033		392.647	-1.72216
	393.149	46.6231		393.149	-3.19432		393.149	1.84952		393.149	-0.296555
	393.651	49.2707		393.651	-5.5725		393.651	-2.68577		393.651	1.8526
	394.152	51.4615		394.152	-7.34353		394.152	-6.89258		394.152	4.65799
	394.654	53.0024		394.654	-7.25382		394.654	-9.07572		394.654	7.64815
	395.156	54.0004		395.156	-5.35023		395.156	-10.3522		395.156	10.9739
	395.656	53.674		395.656	-3.28631		395.656	-9.38585		395.656	14.3256
	396.157	52.7357		396.157	-0.678187		396.157	-5.64063		396.157	16.7713
	396.659	51.7298		396.659	1.95636		396.659	-1.37391		396.659	14.067
	397.161	50.6147		397.161	4.43045		397.161	11.9673		397.161	12.1444
	397.662	50.0845		397.662	8.15061		397.662	13.7734		397.662	11.3525
	398.164	49.9321		398.164	12.0279		398.164	13.3062		398.164	10.4783
	398.665	50.5108		398.665	15.5554		398.665	12.789		398.665	9.25452
	399.165	51.0941		399.165	18.8313		399.165	11.4144		399.165	7.95615
	399.666	51.6516		399.666	21.5112		399.666	9.60185		399.666	6.28931
	400.168	51.63		400.168	23.1423		400.168	4.65065		400.168	4.4677
	400.669	50.3303		400.669	24.5685		400.669	-1.13486		400.669	2.27028
	401.171	48.6953		401.171	25.5342		401.171	-1.68954		401.171	0.291964
	401.67	47.0363		401.67	26.1255		401.67	0.796639		401.67	-1.59375
	402.171	45.5458		402.171	26.3879		402.171	2.23933		402.171	-3.10406
	402.673	43.2505		402.673	26.3403		402.673	3.28084		402.673	-4.31226
	403.174	40.8885		403.174	25.4458		403.174	3.43063		403.174	-4.74305
	403.675	38.9861		403.675	24.012		403.675	3.22759		403.675	-4.67227
	404.175	37.5578		404.175	22.2335		404.175	2.69847		404.175	-4.04985
	404.676	37.1941		404.676	20.2293		404.676	2.12089		404.676	-2.71714
	405.177	37.1399		405.177	18.1704		405.177	1.3236		405.177	0.0470787
	405.678	37.8358		405.678	16.5126		405.678	0.789649		405.678	3.77282
	406.177	39.2716		406.177	15.0985		406.177	-0.0570285		406.177	8.52436
	406.678	41.4322		406.678	14.2798		406.678	-0.556561		406.678	13.5459
	407.18	43.8974		407.18	14.0712		407.18	-1.07205		407.18	18.5944
	407.681	46.4393		407.681	14.2825		407.681	-1.65769		407.681	23.5363
	408.18	48.6672		408.18	15.298		408.18	-1.47507		408.18	27.9256
	408.681	49.338		408.681	16.9693		408.681	0.523546		408.681	31.1112
	409.182	49.807		409.182	19.5808		409.182	10.1194		409.182	33.8621
	409.682	50.119		409.682	23.0943		409.682	13.4674		409.682	36.3547
	410.181	50.2944		410.181	26.9818		410.181	15.021		410.181	38.1393
	410.682	50.3372		410.682	31.0528		410.682	16.2902		410.682	39.4767
	411.183	48.5262		411.183	35.187		411.183	17.7046		411.183	40.5359
	411.684	47.0137		411.684	39.2541		411.684	19.1658		411.684	41.2769
	412.183	45.826		412.183	42.5916		412.183	20.666		412.183	41.9105
	412.684	46.245		412.684	45.6967		412.684	22.628		412.684	42.6822
	413.184	47.3269		413.184	48.6059		413.184	26.2544		413.184	43.6911
	413.683	49.758		413.683	51.4575		413.683	30.4135		413.683	44.6252
	414.184	53.3461		414.184	53.9811		414.184	34.6813		414.184	46.5134
	414.684	58.4032		414.684	56.0918		414.684	38.5192		414.684	49.3237
	415.183	64.8467		415.183	58.2212		415.183	40.2604		415.183	52.2278
	415.684	72.0913		415.684	60.7407		415.684	40.9837		415.684	55.2878
	416.184	79.2477		416.184	65.8318		416.184	41.3005		416.184	57.4014
	416.683	85.8648		416.683	71.8316		416.683	41.202		416.683	58.3997
	417.183	92.2456		417.183	78.4441		417.183	41.084		417.183	56.999
	417.684	97.9829		417.684	85.951		417.684	40.7725		417.684	55.2073
	418.182	103.265		418.182	93.4141		418.182	41.1517		418.182	52.6261
	418.683	107.877		418.683	100.479		418.683	41.7651		418.683	49.3853
	419.181	111.778		419.181	105.111		419.181	43.0049		419.181	45.5657
	419.682	115.067		419.682	109.732		419.682	44.4837		419.682	41.5136
	420.182	118.019		420.182	114.535		420.182	46.8633		420.182	37.1145
	420.68	120.451		420.68	120.305		420.68	50.219		420.68	32.7285
	421.181	123.131		421.181	126.2		421.181	55.0264		421.181	29.0831
	421.679	127.794		421.679	132.692		421.679	63.5292		421.679	25.7609
	422.179	133.65		422.179	138.861		422.179	71.6471		422.179	24.2059
	422.679	140.163		422.679	145.431		422.679	79.4252		422.679	25.1267
	423.177	147.634		423.177	152.329		423.177	87.4077		423.177	27.0503
	423.678	158.391		423.678	159.566		423.678	96.3745		423.678	29.3523
	424.176	169.908		424.176	167.558		424.176	105.656		424.176	31.6714
	424.676	180.56		424.676	176.386		424.676	115.525		424.676	33.9428
	425.174	190.867		425.174	186.343		425.174	124.957		425.174	34.1971
	425.674	200.497		425.674	196.373		425.674	133.577		425.674	34.4768
	426.172	209.355		426.172	206.698		426.172	141.199		426.172	33.6992
	426.672	217.736		426.672	217.173		426.672	144.207		426.672	32.5199
	427.172	225.164		427.172	227.096		427.172	146.073		427.172	31.34
	427.67	231.512		427.67	238.104		427.67	147.188		427.67	30.2397
	428.17	236.461		428.17	247.937		428.17	150.163		428.17	29.6347
	428.668	239.759		428.668	256.245		428.668	152.945		428.668	29.67
	429.168	241.488		429.168	261.912		429.168	154.919		429.168	29.8185
	429.666	242.193		429.666	265.747		429.666	155.041		429.666	30.3251
	430.165	241.886		430.165	267.662		430.165	151.924		430.165	31.6887
	430.663	240.051		430.663	267.796		430.663	148.718		430.663	32.8291
	431.163	237.091		431.163	265.845		431.163	145.938		431.163	35.7344
	431.661	233.369		431.661	261.987		431.661	144.307		431.661	38.9685
	432.16	228.945		432.16	255.716		432.16	143.313		432.16	42.5233
	432.658	223.871		432.658	247.994		432.658	142.659		432.658	44.8508
	433.158	219.069		433.158	239.714		433.158	143.137		433.158	46.1729
	433.655	213.984		433.655	232.211		433.655	143.607		433.655	46.0879
	434.153	207.769		434.153	224.827		434.153	144.022		434.153	44.4329
	434.652	201.455		434.652	217.853		434.652	143.889		434.652	41.9715
	435.15	195.193		435.15	211.11		435.15	142.103		435.15	38.077
	435.649	189.148		435.649	204.558		435.649	138.997		435.649	33.6755
	436.147	184.9		436.147	198.23		436.147	135.416		436.147	28.2421
	436.646	181.621		436.646	192.269		436.646	131.47		436.646	22.403
	437.144	178.799		437.144	186.943		437.144	129.01		437.144	14.9765
	437.643	176.346		437.643	181.909		437.643	127.605		437.643	13.0656
	438.141	173.868		438.141	177.188		438.141	126.434		438.141	13.9916
	438.638	172.243		438.638	172.768		438.638	124.562		438.638	17.1212
	439.137	171.287		439.137	168.559		439.137	122.774		439.137	22.9543
	439.635	171.158		439.635	164.57		439.635	120.39		439.635	30.553
	440.134	171.944		440.134	160.764		440.134	118.791		440.134	38.996
	440.631	173.446		440.631	156.388		440.631	118.144		440.631	45.7447
	441.128	175.101		441.128	151.322		441.128	118.415		441.128	47.3836
	441.628	176.314		441.628	147.14		441.628	118.548		441.628	45.3616
	442.125	177.076		442.125	145.257		442.125	118.89		442.125	41.8392
	442.622	177.125		442.622	144.836		442.622	119.145		442.622	34.1229
	443.121	176.228		443.121	145.145		443.121	119.244		443.121	42.9152
	443.618	172.44		443.618	145.928		443.618	118.017		443.618	45.4836
	444.115	170.685		444.115	146.926		444.115	116.768		444.115	47.135
	444.614	169.781		444.614	147.51		444.614	115.443		444.614	48.3494
	445.111	169.536		445.111	147.7		445.111	114.206		445.111	49.7959
	445.608	169.403		445.608	147.643		445.608	113.45		445.608	51.635
	446.107	170.994		446.107	148.185		446.107	113.887		446.107	52.8889
	446.604	172.061		446.604	148.541		446.604	115.608		446.604	55.5521
	447.101	169.642		447.101	148.563		447.101	117.518		447.101	57.9057
	447.6	166.183		447.6	147.449		447.6	119.315		447.6	60.4556
	448.096	163.065		448.096	144.599		448.096	120.512		448.096	62.4404
	448.593	160.212		448.593	141.306		448.593	119.027		448.593	63.2713
	449.092	157.081		449.092	137.999		449.092	116.35		449.092	63.6358
	449.589	153.759		449.589	134.212		449.589	112.835		449.589	63.1962
	450.085	149.975		450.085	131.031		450.085	108.643		450.085	61.4465
	450.582	145.788		450.582	127.268		450.582	104.515		450.582	57.3674
	451.081	141.263		451.081	124.161		451.081	99.8662		451.081	52.6662
	451.577	136.503		451.577	121.949		451.577	94.5305		451.577	47.1455
	452.074	131.652		452.074	120.455		452.074	88.8565		452.074	41.5878
	452.573	127.052		452.573	117.666		452.573	83.0822		452.573	36.6884
	453.069	123.595		453.069	113.93		453.069	77.2956		453.069	32.3582
	453.566	120.459		453.566	108.492		453.566	71.66		453.566	28.6093
	454.062	118.626		454.062	101.657		454.062	67.6899		454.062	25.9455
	454.561	116.633		454.561	95.0208		454.561	64.4127		454.561	24.3298
	455.057	113.79		455.057	89.7617		455.057	66.5358		455.057	23.507
	455.554	110.9		455.554	84.2407		455.554	68.8728		455.554	24.1504
	456.05	108.076		456.05	78.6558		456.05	70.3134		456.05	25.7426
	456.546	105.434		456.546	73.1431		456.546	71.1963		456.546	28.1896
	457.045	102.513		457.045	67.7725		457.045	68.8424		457.045	32.1392
	457.541	99.6574		457.541	62.8136		457.541	65.6681		457.541	37.3543
	458.037	96.8322		458.037	58.4093		458.037	61.4828		458.037	42.7429
	458.533	94.1469		458.533	54.6428		458.533	57.2782		458.533	47.5663
	459.03	91.4883		459.03	51.6615		459.03	55.0461		459.03	51.1375
	459.528	88.9092		459.528	49.1328		459.528	52.3588		459.528	53.0553
	460.024	86.3408		460.024	47.2805		460.024	49.7168		460.024	54.0506
	460.52	84.3312		460.52	46.0622		460.52	46.5513		460.52	53.3914
	461.016	82.4917		461.016	45.716		461.016	42.2861		461.016	51.5331
	461.512	80.6203		461.512	47.084		461.512	36.2272		461.512	49.2446
	462.008	78.5087		462.008	48.8153		462.008	30.1882		462.008	46.7364
	462.505	76.254		462.505	49.3066		462.505	24.6654		462.505	44.2423
	463.003	73.314		463.003	48.6763		463.003	20.0672		463.003	42.0773
	463.499	70.5236		463.499	48.143		463.499	17.1545		463.499	40.7814
	463.995	67.6542		463.995	47.5618		463.995	14.8964		463.995	40.0827
	464.49	64.8335		464.49	46.9342		464.49	13.1532		464.49	39.872
	464.986	62.0228		464.986	46.1756		464.986	11.816		464.986	39.8367
	465.482	59.4549		465.482	44.4626		465.482	11.1187		465.482	40.5956
	465.978	56.6085		465.978	41.6073		465.978	10.6664		465.978	41.4526
	466.474	53.7194		466.474	38.0863		466.474	10.5999		466.474	42.3444
	466.972	50.9017		466.972	34.2667		466.972	10.6029		466.972	42.9759
	467.467	48.365		467.467	30.4047		467.467	11.3917		467.467	43.3267
	467.963	46.073		467.963	27.9038		467.963	13.7953		467.963	42.7576
	468.459	44.5783		468.459	23.7771		468.459	17.6143		468.459	41.6908
	468.955	43.6666		468.955	17.9413		468.955	20.4472		468.955	39.7803
	469.45	43.7189		469.45	11.7949		469.45	22.0892		469.45	37.7607
	469.946	44.6496		469.946	6.90773		469.946	21.9496		469.946	35.2089
	470.441	46.678		470.441	2.13363		470.441	20.0613		470.441	32.2661
	470.937	49.0268		470.937	-1.76238		470.937	16.801		470.937	28.808
	471.433	53.2806		471.433	-4.84402		471.433	12.9193		471.433	24.9479
	471.928	53.4115		471.928	-6.81253		471.928	8.5516		471.928	20.9429
	472.424	55.2784		472.424	-6.87819		472.424	5.72577		472.424	16.6355
	472.919	58.8271		472.919	-2.76638		472.919	4.54859		472.919	13.4697
	473.415	65.3605		473.415	5.20249		473.415	9.07847		473.415	12.0704
	473.91	72.2061		473.91	8.46531		473.91	5.90404		473.91	16.3218
	474.405	103.389		474.405	18.2592		474.405	-7.02093		474.405	23.3817
	474.901	567.885		474.901	53.7903		474.901	-6.73937		474.901	44.5839
	475.396	1309.52		475.396	206.697		475.396	16.218		475.396	74.3582
	475.891	1416.04		475.891	434.941		475.891	315.372		475.891	210.783
	476.387	605.942		476.387	620.681		476.387	1258.56		476.387	572.861
	476.882	89.8975		476.882	400.281		476.882	2148.26		476.882	631.282
	477.377	74.637		477.377	83.2928		477.377	1454.77		477.377	302.931
	477.872	32.481		477.872	9.783		477.872	217.522		477.872	123.123
	478.367	44.5943		478.367	-6.08657		478.367	32.5697		478.367	26.8637
	478.863	42.8011		478.863	6.51476		478.863	15.4414		478.863	26.9588
	479.358	37.824		479.358	6.00253		479.358	51.7518		479.358	33.4877
	479.853	41.701		479.853	2.7844		479.853	8.44767		479.853	23.0883
	480.348	36.9672		480.348	9.76017		480.348	-22.2594		480.348	29.203
	480.843	34.9257		480.843	0.905862		480.843	-10.0179		480.843	49.7482
	481.338	32.529		481.338	-1.64967		481.338	6.89866		481.338	53.0461
	481.833	30.0605		481.833	-2.68907		481.833	-0.754261		481.833	56.6586
	482.328	28.0583		482.328	-2.37241		482.328	2.00009		482.328	58.9031
	482.823	27.4679		482.823	-1.96104		482.823	5.32651		482.823	55.5262
	483.318	27.7186		483.318	-1.38612		483.318	6.68207		483.318	56.0891
	483.813	33.9088		483.813	1.42331		483.813	7.20424		483.813	61.8533
	484.305	38.1504		484.305	4.34911		484.305	7.3781		484.305	67.4679
	484.8	42.1478		484.8	7.08104		484.8	7.12293		484.8	72.131
	485.295	46.0475		485.295	9.44484		485.295	8.72072		485.295	75.6628
	485.79	49.8619		485.79	10.8939		485.79	10.6833		485.79	78.471
	486.285	53.177		486.285	11.6718		486.285	12.7203		486.285	80.5144
	486.779	56.1443		486.779	12.0176		486.779	14.6982		486.779	81.743
	487.274	58.4069		487.274	11.7178		487.274	16.7921		487.274	82.2111
	487.769	60.0665		487.769	10.9586		487.769	18.5614		487.769	81.8368
	488.261	60.8506		488.261	9.7806		488.261	20.2215		488.261	80.7959
	488.756	60.8989		488.756	7.62007		488.756	21.9237		488.756	78.9484
	489.25	60.112		489.25	5.21122		489.25	23.9172		489.25	76.5907
	489.745	58.699		489.745	2.68944		489.745	25.5891		489.745	73.6488
	490.24	56.5002		490.24	0.150265		490.24	28.064		490.24	69.7734
	490.734	52.902		490.734	-1.10308		490.734	30.7955		490.734	64.5967
	491.226	48.8799		491.226	-1.44336		491.226	33.3689		491.226	59.3108
	491.721	46.2534		491.721	-1.02276		491.721	35.4716		491.721	54.4677
	492.215	44.4422		492.215	0.614605		492.215	37.29		492.215	52.8962
	492.71	43.8207		492.71	10.8456		492.71	37.3733		492.71	53.0406
	493.204	46.2075		493.204	13.8963		493.204	36.1758		493.204	54.3228
	493.698	47.8883		493.698	15.8411		493.698	35.4415		493.698	57.098
	494.191	49.1063		494.191	17.3315		494.191	34.7248		494.191	60.921
	494.685	50.2267		494.685	17.7194		494.685	34.0938		494.685	65.7716
	495.179	50.7149		495.179	14.7197		495.179	31.8623		495.179	71.3295
	495.674	50.0957		495.674	15.8075		495.674	26.075		495.674	75.7339
	496.166	46.1244		496.166	17.5		496.166	20.3809		496.166	79.4187
	496.66	44.2708		496.66	19.2016		496.66	14.6994		496.66	70.027
	497.154	42.7848		497.154	20.0209		497.154	9.94043		497.154	69.8695
	497.648	41.73		497.648	20.4296		497.648	6.80833		497.648	71.1062
	498.14	40.8211		498.14	20.6271		498.14	4.65016		498.14	73.2499
	498.634	40.1882		498.634	20.4547		498.634	3.05475		498.634	75.1029
	499.128	39.8187		499.128	20.0866		499.128	2.88178		499.128	76.9384
	499.622	38.9242		499.622	18.6856		499.622	4.3798		499.622	78.7521
	500.114	38.221		500.114	17.0298		500.114	7.61082		500.114	80.6546
	500.608	38.1898		500.608	16.0612		500.608	14.86		500.608	82.7784
	501.102	38.9414		501.102	17.1181		501.102	23.1336		501.102	85.0159
	501.596	41.1451		501.596	18.8166		501.596	27.0676		501.596	87.3448
	502.088	43.3317		502.088	21.1145		502.088	30.1676		502.088	89.7781
	502.582	46.0727		502.582	22.9217		502.582	29.8191		502.582	92.4671
	503.076	48.921		503.076	25.6743		503.076	29.7451		503.076	95.2809
	503.568	51.5205		503.568	28.5683		503.568	30.5949		503.568	98.0995
	504.061	54.0629		504.061	31.2001		504.061	32.4597		504.061	100.909
	504.555	55.1054		504.555	32.344		504.555	34.982		504.555	103.267
	505.047	55.3172		505.047	32.9034		505.047	38.8669		505.047	105.255
	505.54	55.5655		505.54	32.8691		505.54	45.1399		505.54	107.02
	506.034	55.8386		506.034	32.0403		506.034	52.5318		506.034	107.682
	506.526	56.87		506.526	30.5505		506.526	51.8367		506.526	108.435
	507.019	58.39		507.019	28.1947		507.019	51.3062		507.019	109.014
	507.513	60.2724		507.513	25.6082		507.513	40.2413		507.513	109.57
	508.004	61.849		508.004	22.8719		508.004	38.3362		508.004	109.874
	508.498	63.6191		508.498	20.0293		508.498	37.4339		508.498	109.327
	508.992	65.9273		508.992	17.3803		508.992	36.9219		508.992	108.236
	509.483	68.5105		509.483	15.3226		509.483	36.9383		509.483	106.645
	509.976	71.975		509.976	14.3471		509.976	38.418		509.976	104.676
	510.468	77.4548		510.468	15.2961		510.468	40.4921		510.468	102.742
	510.961	82.8159		510.961	21.1999		510.961	42.8156		510.961	100.371
	511.455	88.0998		511.455	22.0464		511.455	44.9344		511.455	97.7474
	511.946	92.8011		511.946	22.9806		511.946	46.4778		511.946	95.0625
	512.439	97.4155		512.439	24.6234		512.439	47.8837		512.439	92.1234
	512.931	101.906		512.931	26.3707		512.931	49.931		512.931	89.4038
	513.424	105.934		513.424	28.6968		513.424	51.9143		513.424	86.826
	513.915	109.456		513.915	31.2948		513.915	54.3284		513.915	84.7233
	514.408	112.229		514.408	34.7378		514.408	56.9833		514.408	83.4439
	514.901	114.379		514.901	39.1507		514.901	60.1241		514.901	83.5742
	515.393	114.395		515.393	45.8606		515.393	62.4622		515.393	84.6061
	515.886	113.309		515.886	62.0692		515.886	64.7412		515.886	86.4897
	516.377	111.691		516.377	67.1037		516.377	66.6001		516.377	89.1505
	516.87	110.809		516.87	64.7624		516.87	68.0467		516.87	92.5261
	517.361	109.931		517.361	51.8355		517.361	70.5826		517.361	96.192
	517.854	108.827		517.854	50.0875		517.854	73.7872		517.854	99.8547
	518.345	107.588		518.345	49.6436		518.345	75.9858		518.345	103.088
	518.838	106.007		518.838	49.9337		518.838	77.6424		518.838	106.037
	519.329	103.937		519.329	50.598		519.329	77.8963		519.329	108.517
	519.822	101.562		519.822	51.4073		519.822	77.7832		519.822	110.393
	520.313	98.9426		520.313	52.3289		520.313	76.9614		520.313	111.769
	520.806	94.281		520.806	53.5069		520.806	74.9494		520.806	112.753
	521.296	91.6245		521.296	54.7398		521.296	72.0002		521.296	113.562
	521.789	90.3316		521.789	55.7242		521.789	70.9253		521.789	114.146
	522.28	89.3262		522.28	56.7203		522.28	73.1669		522.28	114.415
	522.773	96.9091		522.773	57.5837		522.773	75.9155		522.773	114.382
	523.263	96.9874		523.263	58.2591		523.263	77.7757		523.263	114.388
	523.756	100.789		523.756	58.2219		523.756	79.2127		523.756	114.536
	524.247	97.8768		524.247	57.6148		524.247	81.4148		524.247	114.704
	524.74	95.0145		524.74	56.1725		524.74	84.3489		524.74	114.92
	525.23	92.415		525.23	54.5334		525.23	88.322		525.23	115.166
	525.721	90.1138		525.721	52.5139		525.721	95.457		525.721	115.478
	526.213	88.4335		526.213	50.0224		526.213	103.315		526.213	115.826
	526.704	86.9885		526.704	47.7774		526.704	108.751		526.704	116.14
	527.196	86.082		527.196	46.3575		527.196	112.759		527.196	116.498
	527.687	85.9089		527.687	47.1849		527.687	115.708		527.687	116.965
	528.179	88.1998		528.179	49.8681		528.179	116.553		528.179	117.556
	528.67	90.6662		528.67	53.6262		528.67	114.209		528.67	117.978
	529.16	93.0764		529.16	57.7319		529.16	108.598		529.16	118.349
	529.653	94.0902		529.653	62.3278		529.653	107.497		529.653	118.427
	530.143	94.387		530.143	66.1496		530.143	106.608		530.143	118.492
	530.635	94.9493		530.635	70.0016		530.635	104.774		530.635	118.271
	531.126	95.5565		531.126	73.4992		531.126	102.493		531.126	117.76
	531.616	96.0705		531.616	76.5951		531.616	100.316		531.616	115.554
	532.108	96.9897		532.108	79.1712		532.108	98.9664		532.108	112.842
	532.598	97.5575		532.598	81.0351		532.598	99.3879		532.598	109.978
	533.088	97.7199		533.088	81.1394		533.088	100.724		533.088	111.99
	533.581	97.6288		533.581	80.3608		533.581	102.446		533.581	115.387
	534.071	96.9221		534.071	79.4928		534.071	104.295		534.071	119.064
	534.561	96.2428		534.561	78.5602		534.561	106.131		534.561	122.47
	535.053	95.5987		535.053	78.3676		535.053	107.208		535.053	126.724
	535.543	95.0714		535.543	78.2747		535.543	108.293		535.543	131.054
	536.033	94.6853		536.033	78.0349		536.033	108.336		536.033	135.734
	536.525	95.6984		536.525	77.9612		536.525	108.152		536.525	139.705
	537.015	97.5453		537.015	78.0703		537.015	106.965		537.015	143.144
	537.505	99.4569		537.505	78.5871		537.505	105.449		537.505	146.024
	537.997	101.637		537.997	79.5054		537.997	105.057		537.997	148.784
	538.487	103.823		538.487	80.9285		538.487	107.127		538.487	151.288
	538.977	105.427		538.977	82.501		538.977	111.086		538.977	153.608
	539.467	106.877		539.467	85.5663		539.467	115.786		539.467	155.612
	539.958	108.255		539.958	89.2298		539.958	121.211		539.958	157.272
	540.448	109.364		540.448	93.0302		540.448	127.565		540.448	158.562
	540.938	110.274		540.938	96.4604		540.938	134.929		540.938	159.502
	541.428	110.9		541.428	98.5991		541.428	143.215		541.428	159.992
	541.919	111.324		541.919	99.0387		541.919	152.304		541.919	160.195
	542.409	111.173		542.409	98.6042		542.409	160.947		542.409	159.611
	542.899	110.743		542.899	97.8188		542.899	162.791		542.899	159.117
	543.388	110.757		543.388	96.8548		543.388	165.559		543.388	158.605
	543.88	111.206		543.88	96.6283		543.88	167.04		543.88	158.347
	544.37	111.249		544.37	96.4388		544.37	163.724		544.37	158.342
	544.859	111.436		544.859	96.2829		544.859	159.022		544.859	158.825
	545.349	111.487		545.349	96.2285		545.349	154.621		545.349	160.57
	545.84	111.666		545.84	96.1072		545.84	150.684		545.84	163.15
	546.33	112.04		546.33	96.4829		546.33	146.6		546.33	166.484
	546.819	112.586		546.819	97.4621		546.819	139.971		546.819	170.141
	547.309	113.608		547.309	99.3312		547.309	135.906		547.309	174.057
	547.798	114.555		547.798	100.155		547.798	133.832		547.798	177.985
	548.287	115.381		548.287	100.867		548.287	134.368		548.287	181.627
	548.779	116.759		548.779	101.174		548.779	137.056		548.779	184.026
	549.268	118.174		549.268	102.743		549.268	142.332		549.268	186.984
	549.757	119.666		549.757	104.807		549.757	151.833		549.757	189.781
	550.247	121.315		550.247	107.282		550.247	162.123		550.247	192.207
	550.736	122.527		550.736	109.977		550.736	172.701		550.736	193.839
	551.225	123.204		551.225	112.788		551.225	181.093		551.225	194.971
	551.716	123.092		551.716	115.401		551.716	186.331		551.716	194.583
	552.205	123.13		552.205	117.835		552.205	190.667		552.205	192.554
	552.695	123.073		552.695	119.513		552.695	194.19		552.695	189.828
	553.184	123.02		553.184	120.913		553.184	197.194		553.184	186.599
	553.673	123.196		553.673	120.902		553.673	199.802		553.673	183.489
	554.162	123.39		554.162	119.59		554.162	202.409		554.162	180.978
	554.651	123.93		554.651	117.917		554.651	204.531		554.651	180.201
	555.14	124.619		555.14	116.458		555.14	206.218		555.14	179.681
	555.629	125.672		555.629	116.18		555.629	208.34		555.629	179.62
	556.12	127.368		556.12	116.093		556.12	209.032		556.12	180.667
	556.609	129.385		556.609	115.155		556.609	209.082		556.609	182.496
	557.098	131.906		557.098	114.421		557.098	209.238		557.098	184.813
	557.586	134.662		557.586	113.775		557.586	209.104		557.586	187.48
	558.075	137.477		558.075	113.869		558.075	208.705		558.075	190.371
	558.564	140.254		558.564	114.732		558.564	208.167		558.564	192.655
	559.053	142.825		559.053	116.084		559.053	207.197		559.053	194.868
	559.542	145.104		559.542	118.37		559.542	205.87		559.542	196.34
	560.03	147.248		560.03	121.164		560.03	203.783		560.03	196.404
	560.519	149.348		560.519	124.738		560.519	201.51		560.519	196.023
	561.008	150.551		561.008	129.009		561.008	198.976		561.008	194.187
	561.496	151.591		561.496	133.813		561.496	197.124		561.496	188.34
	561.985	152.418		561.985	139.17		561.985	197.362		561.985	199.491
	562.474	153.238		562.474	144.589		562.474	199.314		562.474	206.734
	562.962	154.043		562.962	149.531		562.962	203.676		562.962	211.143
	563.451	154.796		563.451	151.949		563.451	212.363		563.451	213.889
	563.939	156.729		563.939	153.228		563.939	221.555		563.939	216.028
	564.428	158.755		564.428	154.238		564.428	230.726		564.428	217.524
	564.916	160.881		564.916	155.993		564.916	237.465		564.916	218.975
	565.405	163.04		565.405	156.657		565.405	243.782		565.405	220.253
	565.893	165.317		565.893	157.333		565.893	248.431		565.893	221.21
	566.382	167.528		566.382	157.655		566.382	251.765		566.382	221.896
	566.87	169.348		566.87	158.131		566.87	254.392		566.87	222.387
	567.358	171.051		567.358	158.92		567.358	256.145		567.358	222.892
	567.847	172.631		567.847	160.605		567.847	257.356		567.847	222.082
	568.335	174.184		568.335	162.8		568.335	258.319		568.335	220.624
	568.823	175.681		568.823	165.206		568.823	259.498		568.823	218.882
	569.311	177.148		569.311	168.382		569.311	260.542		569.311	217.417
	569.8	178.593		569.8	171.916		569.8	260.887		569.8	216.549
	570.288	179.976		570.288	176.33		570.288	261.585		570.288	217.486
	570.776	181.875		570.776	181.022		570.776	262.748		570.776	218.331
	571.262	183.761		571.262	186.608		571.262	264.574		571.262	219.68
	571.75	185.277		571.75	191.753		571.75	267.717		571.75	221.341
	572.238	186.698		572.238	185.647		572.238	272.657		572.238	223.53
	572.726	191.079		572.726	191.259		572.726	279.401		572.726	225.743
	573.214	197.38		573.214	197.38		573.214	287.549		573.214	229.774
	573.702	205.588		573.702	205.998		573.702	296.68		573.702	234.412
	574.19	213.419		574.19	215.677		574.19	306.425		574.19	239.267
	574.678	222.34		574.678	226.073		574.678	316.381		574.678	243.991
	575.166	234.224		575.166	236.574		575.166	327.097		575.166	248.036
	575.652	247.619		575.652	246.05		575.652	338.03		575.652	250.042
	576.14	261.699		576.14	257.277		576.14	349.64		576.14	252.16
	576.628	276.222		576.628	270.144		576.628	362.057		576.628	254.082
	577.116	290.014		577.116	282.887		577.116	375.357		577.116	255.951
	577.604	304.28		577.604	292.902		577.604	389.672		577.604	257.664
	578.091	315.959		578.091	302.919		578.091	404.643		578.091	259.417
	578.577	324.329		578.577	303.16		578.577	419.911		578.577	261.302
	579.065	328.448		579.065	310.36		579.065	433.754		579.065	263.372
	579.552	329.065		579.552	321.648		579.552	445.841		579.552	265.665
	580.04	319.42		580.04	338.321		580.04	456.147		580.04	268.064
	580.528	311.376		580.528	344.313		580.528	463.966		580.528	270.477
	581.015	304.056		581.015	346.711		581.015	469.158		581.015	273.008
	581.501	297.543		581.501	347.158		581.501	470.983		581.501	275.723
	581.988	290.864		581.988	345.841		581.988	471.79		581.988	278.658
	582.476	284.673		582.476	342.554		582.476	471.695		582.476	281.9
	582.964	281.123		582.964	338.806		582.964	470.897		582.964	285.087
	583.449	279.525		583.449	335.35		583.449	471.368		583.449	288.122
	583.936	290.014		583.936	333.191		583.936	470.927		583.936	290.782
	584.424	292.331		584.424	332.094		584.424	469.742		584.424	292.932
	584.911	296.059		584.911	332.078		584.911	468.472		584.911	294.377
	585.397	300.585		585.397	328.325		585.397	466.614		585.397	295.601
	585.884	305.22		585.884	328.768		585.884	464.818		585.884	295.899
	586.371	309.73		586.371	331.751		586.371	462.555		586.371	295.606
	586.859	314.13		586.859	337.229		586.859	460.279		586.859	294.792
	587.344	317.947		587.344	345.331		587.344	458.144		587.344	293.82
	587.831	321.495		587.831	356.629		587.831	456.423		587.831	292.898
	588.318	324.701		588.318	372.085		588.318	455.098		588.318	292.363
	588.805	327.309		588.805	381.534		588.805	455.017		588.805	292.352
	589.291	329.932		589.291	388.391		589.291	455.501		589.291	292.744
	589.778	332.229		589.778	397.351		589.778	456.151		589.778	293.573
	590.265	331.791		590.265	404.788		590.265	457.246		590.265	294.335
	590.75	330.15		590.75	409.119		590.75	458.676		590.75	295.05
	591.237	327.133		591.237	411.051		591.237	460.53		591.237	295.674
	591.724	323.36		591.724	410.47		591.724	462.591		591.724	296.088
	592.209	316.755		592.209	407.84		592.209	465.157		592.209	296.371
	592.696	309.049		592.696	403.031		592.696	467.805		592.696	296.092
	593.183	300.592		593.183	392.173		593.183	469.876		593.183	297.416
	593.668	292.452		593.668	378.924		593.668	468.554		593.668	299.089
	594.155	283.003		594.155	367.614		594.155	465.085		594.155	301.298
	594.642	274.005		594.642	356.672		594.642	460.749		594.642	305.052
	595.127	265.591		595.127	346.146		595.127	456.055		595.127	307.773
	595.613	257.738		595.613	336.361		595.613	451.772		595.613	310.114
	596.1	250.628		596.1	327.712		596.1	447.598		596.1	311.178
	596.585	244.324		596.585	319.646		596.585	443.94		596.585	312.775
	597.072	239.033		597.072	312.87		597.072	440.552		597.072	314.019
	597.556	234.683		597.556	306.783		597.556	439.546		597.556	315.23
	598.043	231.337		598.043	301.57		598.043	439.575		598.043	316.226
	598.53	228.846		598.53	296.979		598.53	440.922		598.53	317.11
	599.014	226.94		599.014	293.189		599.014	442.771		599.014	318.236
	599.501	225.689		599.501	290.075		599.501	445.232		599.501	319.193
	599.986	225.191		599.986	287.358		599.986	448.054		599.986	318.989
	600.472	225.523		600.472	285.308		600.472	450.488		600.472	318.561
	600.957	226.657		600.957	283.86		600.957	453.575		600.957	317.735
	601.443	228.706		601.443	282.902		601.443	457.42		601.443	317.317
	601.93	231.601		601.93	282.275		601.93	461.944		601.93	317.419
	602.414	235.399		602.414	282.53		602.414	466.027		602.414	318.536
	602.901	240.419		602.901	283.892		602.901	470.225		602.901	321.039
	603.385	246.37		603.385	285.966		603.385	473.162		603.385	324.316
	603.871	253.353		603.871	288.663		603.871	477.957		603.871	328.28
	604.356	261.084		604.356	291.847		604.356	483.975		604.356	332.624
	604.842	269.07		604.842	295.593		604.842	490.048		604.842	337.079
	605.326	276.065		605.326	299.594		605.326	496.082		605.326	342.167
	605.813	282.256		605.813	303.83		605.813	502.29		605.813	347.514
	606.297	286.704		606.297	307.925		606.297	508.221		606.297	352.938
	606.783	291.003		606.783	312.137		606.783	514.361		606.783	358.163
	607.267	293.987		607.267	316.275		607.267	521.299		607.267	363.023
	607.754	295.855		607.754	320.049		607.754	528.214		607.754	367.413
	608.238	295.741		608.238	322.929		608.238	534.599		608.238	370.807
	608.724	294.32		608.724	325.153		608.724	540.3		608.724	372.865
	609.208	292.315		609.208	326.539		609.208	543.993		609.208	374.009
	609.694	290.294		609.694	327.377		609.694	546.549		609.694	374.178
	610.178	288.605		610.178	326.243		610.178	547.904		610.178	372.906
	610.664	286.122		610.664	324.415		610.664	548.065		610.664	370.346
	611.148	283.41		611.148	322.512		611.148	547.476		611.148	364.427
	611.632	280.528		611.632	321.77		611.632	543.738		611.632	357.848
	612.118	278.711		612.118	320.837		612.118	539.51		612.118	351.97
	612.602	277.796		612.602	319.916		612.602	535.35		612.602	350.963
	613.088	277.145		613.088	318.647		613.088	533.271		613.088	351.641
	613.572	276.108		613.572	317.201		613.572	531.941		613.572	354.037
	614.057	274.444		614.057	315.215		614.057	531.603		614.057	358.181
	614.541	272.521		614.541	313.109		614.541	532.583		614.541	363.577
	615.025	270.309		615.025	308.944		615.025	534.617		615.025	370.199
	615.511	267.701		615.511	304.43		615.511	537.46		615.511	377.071
	615.995	264.81		615.995	299.964		615.995	541.256		615.995	382.982
	616.48	262.001		616.48	298.425		616.48	546.228		616.48	386.361
	616.964	258.835		616.964	297.764		616.964	552.332		616.964	382.387
	617.448	250.578		617.448	297.37		617.448	555.942		617.448	382.017
	617.933	245.533		617.933	297.02		617.933	558.289		617.933	385.646
	618.417	242.439		618.417	296.524		618.417	558.59		618.417	391.634
	618.9	241.389		618.9	295.091		618.9	557.102		618.9	396.433
	619.386	242.709		619.386	293.47		619.386	554.629		619.386	399.641
	619.869	245.317		619.869	291.806		619.869	551.587		619.869	401.621
	620.353	245.483		620.353	290.101		620.353	545.825		620.353	403.088
	620.838	246.505		620.838	288.18		620.838	541.069		620.838	403.729
	621.322	248.612		621.322	286.084		621.322	537.813		621.322	403.889
	621.805	250.204		621.805	283.806		621.805	534.671		621.805	403.377
	622.291	250.127		622.291	281.491		622.291	531.876		622.291	402.674
	622.774	248.55		622.774	279.205		622.774	529.417		622.774	401.377
	623.257	246.218		623.257	277.054		623.257	526.504		623.257	400.261
	623.743	243.55		623.743	275.111		623.743	524.165		623.743	399.103
	624.226	241.411		624.226	273.493		624.226	521.659		624.226	398.18
	624.709	239.571		624.709	272.248		624.709	519.904		624.709	397.635
	625.193	237.607		625.193	271.374		625.193	518.09		625.193	397.287
	625.678	233.987		625.678	271.478		625.678	517.481		625.678	397.951
	626.161	233.382		626.161	272.038		626.161	518.109		626.161	398.996
	626.644	233.742		626.644	273.279		626.644	521.864		626.644	400.849
	627.129	234.742		627.129	275.005		627.129	526.8		627.129	403.474
	627.612	235.992		627.612	276.578		627.612	531.796		627.612	405.794
	628.095	239.153		628.095	278.314		628.095	536.349		628.095	408.18
	628.578	242.87		628.578	279.618		628.578	540.334		628.578	409.839
	629.062	247.132		629.062	281.427		629.062	543.833		629.062	412.06
	629.547	252.177		629.547	283.777		629.547	547.075		629.547	414.552
	630.029	257.037		630.029	286.955		630.029	550.102		630.029	417.093
	630.512	261.636		630.512	290.832		630.512	553.032		630.512	420.207
	630.995	265.719		630.995	294.914		630.995	555.157		630.995	422.938
	631.48	269.451		631.48	298.832		631.48	556.853		631.48	425.474
	631.963	270.987		631.963	302.6		631.963	558.052		631.963	428.064
	632.446	272.01		632.446	305.601		632.446	559.179		632.446	430.771
	632.929	272.811		632.929	308.562		632.929	560.232		632.929	433.467
	633.412	274.324		633.412	310.955		633.412	561.626		633.412	436.402
	633.896	276.197		633.896	312.908		633.896	563.593		633.896	439.284
	634.379	278.484		634.379	314.11		634.379	566.449		634.379	442.258
	634.862	281.208		634.862	314.466		634.862	569.998		634.862	444.886
	635.345	284.136		635.345	313.357		635.345	573.763		635.345	447.749
	635.827	287.619		635.827	310.056		635.827	578.13		635.827	450.705
	636.31	290.894		636.31	305.525		636.31	582.699		636.31	453.505
	636.793	293.86		636.793	302.192		636.793	587.322		636.793	456.179
	637.277	294.477		637.277	302.27		637.277	591.927		637.277	458.313
	637.76	293.793		637.76	304.686		637.76	596.355		637.76	460.258
	638.242	292.855		638.242	308.406		638.242	600.621		638.242	461.652
	638.725	291.766		638.725	312.087		638.725	604.84		638.725	462.472
	639.207	290.955		639.207	316.005		639.207	608.912		639.207	461.518
	639.69	290.313		639.69	320.823		639.69	612.997		639.69	460.554
	640.172	289.856		640.172	322.903		640.172	617.271		640.172	459.261
	640.655	289.742		640.655	325.132		640.655	621.508		640.655	458.045
	641.137	289.965		641.137	326.885		641.137	625.948		641.137	457.116
	641.621	290.292		641.621	327.311		641.621	630.773		641.621	457.492
	642.104	290.567		642.104	326.911		642.104	636.18		642.104	459.038
	642.586	290.846		642.586	326.123		642.586	643.113		642.586	461.206
	643.068	291.023		643.068	324.631		643.068	651.257		643.068	463.978
	643.551	291.213		643.551	324.251		643.551	657.509		643.551	467.293
	644.033	291.668		644.033	325.808		644.033	661.949		644.033	471.117
	644.515	292.101		644.515	330.878		644.515	662.984		644.515	474.638
	644.997	292.262		644.997	336.313		644.997	662.154		644.997	480.265
	645.479	292.064		645.479	341.95		645.479	660.113		645.479	485.988
	645.961	291.43		645.961	343.469		645.961	657.209		645.961	491.748
	646.444	290.376		646.444	351.017		646.444	652.557		646.444	496.932
	646.926	288.866		646.926	350.656		646.926	646.358		646.926	501.169
	647.408	287.241		647.408	349.922		647.408	642.513		647.408	502.465
	647.89	285.508		647.89	348.72		647.89	639.939		647.89	503.584
	648.372	283.752		648.372	347.393		648.372	639.838		648.372	503.374
	648.854	282.117		648.854	346.81		648.854	641.333		648.854	502.212
	649.336	280.596		649.336	346.803		649.336	655.222		649.336	500.511
	649.818	279.225		649.818	347.442		649.818	651.839		649.818	497.429
	650.299	277.983		650.299	348.576		650.299	657.083		650.299	494.237
	650.781	277.099		650.781	350.233		650.781	666.253		650.781	491.468
	651.263	276.132		651.263	352.894		651.263	675.518		651.263	489.472
	651.745	275.317		651.745	356.887		651.745	684.717		651.745	489.389
	652.227	274.68		652.227	361.785		652.227	693.136		652.227	490.148
	652.709	274.52		652.709	366.662		652.709	700.486		652.709	492.674
	653.19	274.655		653.19	369.766		653.19	706.347		653.19	496.196
	653.672	275.48		653.672	377.097		653.672	710.442		653.672	500.703
	654.154	276.944		654.154	381.367		654.154	713.127		654.154	505.891
	654.635	278.89		654.635	382.725		654.635	713.438		654.635	511.586
	655.117	281.54		655.117	382.454		655.117	712.715		655.117	517.628
	655.597	284.215		655.597	380.884		655.597	711.928		655.597	523.184
	656.078	286.985		656.078	379.637		656.078	714.017		656.078	528.572
	656.56	290.437		656.56	378.509		656.56	716.314		656.56	533.409
	657.041	294.059		657.041	377.7		657.041	718.657		657.041	538.747
	657.523	295.835		657.523	377.711		657.523	721.3		657.523	543.676
	658.004	297.158		658.004	378.592		658.004	722.926		658.004	548.116
	658.486	297.275		658.486	379.618		658.486	724.323		658.486	551.919
	658.967	295.711		658.967	382.218		658.967	725.875		658.967	554.767
	659.449	293.19		659.449	385.558		659.449	727.582		659.449	555.844
	659.928	290.803		659.928	389.226		659.928	729.895		659.928	555.685
	660.409	287.785		660.409	393.16		660.409	732.868		660.409	556.179
	660.891	283.28		660.891	397.162		660.891	737.546		660.891	557.768
	661.372	279.509		661.372	400.482		661.372	741.906		661.372	560.145
	661.853	276.739		661.853	403.422		661.853	746.361		661.853	563.016
	662.335	274.597		662.335	403.869		662.335	745.928		662.335	563.206
	662.816	271.822		662.816	401.369		662.816	739.039		662.816	560.025
	663.295	270.19		663.295	398.463		663.295	731.51		663.295	556.09
	663.776	269.657		663.776	394.437		663.776	725.684		663.776	552.837
	664.258	270.142		664.258	390.378		664.258	721.777		664.258	557.38
	664.739	271.271		664.739	386.308		664.739	721.78		664.739	554.279
	665.22	272.142		665.22	382.563		665.22	721.781		665.22	548.53
	665.699	273.934		665.699	380.417		665.699	721.316		665.699	541.589
	666.18	274.917		666.18	379.277		666.18	719.253		666.18	534.331
	666.661	274.601		666.661	379.522		666.661	716.867		666.661	526.791
	667.142	272.487		667.142	379.724		667.142	713.258		667.142	519.264
	667.623	270.251		667.623	378.856		667.623	709.007		667.623	512.192
	668.102	267.629		668.102	377.386		668.102	704.465		668.102	505.6
	668.583	265.175		668.583	375.527		668.583	699.544		668.583	499.911
	669.064	263.023		669.064	373.109		669.064	694.417		669.064	494.848
	669.545	261.112		669.545	370.665		669.545	689.019		669.545	490.226
	670.023	258.231		670.023	367.36		670.023	683.361		670.023	486.393
	670.504	255.359		670.504	363.579		670.504	677.786		670.504	483.22
	670.985	252.22		670.985	359.55		670.985	671.36		670.985	481.254
	671.464	249.754		671.464	354.823		671.464	665.04		671.464	479.757
	671.945	248.174		671.945	350.106		671.945	658.834		671.945	477.803
	672.425	247.205		672.425	344.944		672.425	652.85		672.425	475.322
	672.906	246.298		672.906	339.918		672.906	648.014		672.906	472.387
	673.385	245.169		673.385	334.837		673.385	644.815		673.385	468.745
	673.865	243.082		673.865	330.146		673.865	641.249		673.865	464.047
	674.346	239.488		674.346	325.532		674.346	637.194		674.346	458.662
	674.825	235.52		674.825	321.492		674.825	632.07		674.825	453.347
	675.305	232.359		675.305	317.932		675.305	625.486		675.305	447.484
	675.786	229.331		675.786	315.31		675.786	618.184		675.786	441.341
	676.264	226.601		676.264	312.979		676.264	610.417		676.264	434.834
	676.745	224.153		676.745	310.924		676.745	601.941		676.745	427.688
	677.225	221.668		677.225	308.478		677.225	593.547		677.225	419.978
	677.704	219.35		677.704	305.009		677.704	584.46		677.704	410.547
	678.184	217.298		678.184	301.145		678.184	575.056		678.184	400.619
	678.664	215.123		678.664	295.827		678.664	565.568		678.664	391.702
	679.143	212.894		679.143	293.705		679.143	555.831		679.143	383.893
	679.623	210.834		679.623	295.462		679.623	546.26		679.623	377.904
	680.103	208.526		680.103	298.05		680.103	537.158		680.103	372.935
	680.582	206.201		680.582	299.272		680.582	530.128		680.582	369.225
	681.062	204.111		681.062	299.733		681.062	523.873		681.062	365.396
	681.54	202.162		681.54	294.5		681.54	518.423		681.54	361.952
	682.02	200.227		682.02	284.568		682.02	513.138		682.02	358.552
	682.501	198.328		682.501	276.982		682.501	507.929		682.501	355.155
	682.979	196.123		682.979	266.825		682.979	502.235		682.979	351.361
	683.459	193.081		683.459	259.33		683.459	496.261		683.459	346.962
	683.937	188.164		683.937	254.242		683.937	489.927		683.937	343.133
	684.417	185.038		684.417	253.557		684.417	482.662		684.417	339.031
	684.895	182.289		684.895	251.818		684.895	475.433		684.895	334.863
	685.375	179.476		685.375	250.44		685.375	467.857		685.375	330.262
	685.855	176.49		685.855	251.362		685.855	459.959		685.855	324.591
	686.333	173.472		686.333	248.177		686.333	451.715		686.333	317.939
	686.813	170.267		686.813	243.775		686.813	443.175		686.813	310.452
	687.291	166.688		687.291	238.954		687.291	433.655		687.291	302.286
	687.771	162.978		687.771	234.154		687.771	423.569		687.771	293.838
	688.249	158.668		688.249	228.916		688.249	413.643		688.249	285.527
	688.729	155.256		688.729	224.213		688.729	404.432		688.729	277.817
	689.207	152.558		689.207	218.889		689.207	395.502		689.207	271.262
	689.686	150.619		689.686	213.677		689.686	383.48		689.686	265.46
	690.164	149.255		690.164	208.893		690.164	374.937		690.164	260.582
	690.644	149.889		690.644	204.648		690.644	369.417		690.644	256.331
	691.122	151.277		691.122	200.15		691.122	364.363		691.122	253.545
	691.601	154.94		691.601	196.191		691.601	359.146		691.601	251.616
	692.079	150.116		692.079	193.912		692.079	354.067		692.079	250.07
	692.559	141.012		692.559	192.085		692.559	348.823		692.559	248.605
	693.036	133.881		693.036	189.683		693.036	342.986		693.036	247.468
	693.516	130.641		693.516	187.177		693.516	335.717		693.516	245.964
	693.994	130.477		693.994	184.142		693.994	327.743		693.994	243.778
	694.471	129.556		694.471	179.63		694.471	317.594		694.471	240.745
	694.951	127.481		694.951	174.138		694.951	307.997		694.951	236.799
	695.428	124.07		695.428	167.807		695.428	299.672		695.428	231.801
	695.908	119.63		695.908	160.545		695.908	291.226		695.908	225.988
	696.385	114.656		696.385	153.82		696.385	282.725		696.385	218.691
	696.865	109.386		696.865	147.757		696.865	274.148		696.865	210.758
	697.342	104.34		697.342	141.828		697.342	265.237		697.342	203.098
	697.819	101.253		697.819	136.24		697.819	256.131		697.819	196.124
	698.299	97.8039		698.299	130.498		698.299	246.957		698.299	189.661
	698.776	93.2473		698.776	125.104		698.776	241.208		698.776	184.238
	699.255	89.2568		699.255	120.337		699.255	232.008		699.255	179.261
	699.733	85.4396		699.733	116.252		699.733	223.211		699.733	173.208
	700.21	81.8788		700.21	112.617		700.21	214.524		700.21	165.426
	700.689	78.5979		700.689	109.262		700.689	205.933		700.689	155.891
	701.166	75.4284		701.166	106.515		701.166	197.201		701.166	144.512
	701.644	72.4321		701.644	104.341		701.644	188.303		701.644	131.614
	702.123	69.5946		702.123	101.646		702.123	179.396		702.123	117.148
	702.6	66.885		702.6	98.6622		702.6	170.493		702.6	104.013
	703.077	64.1768		703.077	95.3065		703.077	161.499		703.077	95.4621
	703.556	61.3236		703.556	90.6699		703.556	152.554		703.556	93.2677
	704.033	58.2765		704.033	84.7726		704.033	143.939		704.033	96.8519
	704.51	55.2435		704.51	79.0155		704.51	135.691		704.51	99.0126
	704.989	52.4461		704.989	74.3387		704.989	127.53		704.989	100.232
	705.466	49.4806		705.466	70.0451		705.466	119.214		705.466	95.5213
	705.943	46.0519		705.943	65.4892		705.943	110.258		705.943	82.5398
	706.422	42.0268		706.422	61.8451		706.422	99.8605		706.422	68.133
	706.899	37.3208		706.899	59.0145		706.899	87.7018		706.899	53.5118
	707.376	31.2409		707.376	56.7168		707.376	74.8941		707.376	38.5656
	707.855	24.5415		707.855	53.5769		707.855	61.6078		707.855	25.7909
	708.331	17.7248		708.331	50.6483		708.331	48.5743		708.331	15.6586
	708.808	11.142		708.808	47.2104		708.808	36.2345		708.808	10.0048
	709.285	5.37727		709.285	43.0257		709.285	24.1948		709.285	9.61156
	709.764	-0.270357		709.764	36.8251		709.764	12.0043		709.764	0.93052
	710.24	-5.4219		710.24	30.3856		710.24	-0.383197		710.24	-6.45862
	710.617	-7.83091		710.617	26.0801		710.617	-6.77833		710.617	-9.63034
	711.1	-7.29801		711.1	22.9696		711.1	-6.88262		711.1	-7.90694
	711.583	-5.69449		711.583	18.5153		711.583	-7.02407		711.583	-6.06176
	712.065	-3.1871		712.065	12.9088		712.065	-5.8043		712.065	-3.86526
	712.548	2.13892		712.548	8.55196		712.548	-4.31125		712.548	-0.646056
	713.03	4.27908		713.03	4.39197		713.03	-2.30665		713.03	2.77859
	713.513	7.10322		713.513	1.81727		713.513	0.0522064		713.513	6.35845
	713.996	9.97095		713.996	-0.184375		713.996	2.57143		713.996	9.3911
	714.478	12.8135		714.478	-0.711367		714.478	4.03763		714.478	11.1718
	714.96	15.4759		714.96	-3.07843		714.96	4.01082		714.96	12.1697
	715.443	17.8073		715.443	-3.73089		715.443	4.12616		715.443	12.5117
	715.925	19.5427		715.925	-4.15875		715.925	3.88615		715.925	12.4666
	716.408	20.8094		716.408	-4.29784		716.408	3.70129		716.408	12.0593
	716.89	21.6154		716.89	-2.83201		716.89	3.65413		716.89	11.3434
	717.372	22.0136		717.372	-0.619177		717.372	3.8584		717.372	10.6386
	717.853	22.8996		717.853	1.63643		717.853	5.14611		717.853	10.3448
	718.335	24.5694		718.335	2.18402		718.335	6.43756		718.335	9.90924
	718.817	26.2839		718.817	2.98026		718.817	7.99497		718.817	9.06264
	719.299	26.5993		719.299	5.72068		719.299	9.59806		719.299	8.15076
	719.782	26.5166		719.782	9.43065		719.782	11.4763		719.782	7.11547
	720.264	26.2379		720.264	10.5406		720.264	13.5203		720.264	6.24817
	720.746	25.8731		720.746	10.3449		720.746	15.8691		720.746	5.90284
	721.228	23.4956		721.228	11.3543		721.228	19.2059		721.228	6.95724
	721.708	21.2785		721.708	13.7736		721.708	22.8403		721.708	8.09686
	722.19	19.7036		722.19	15.8072		722.19	26.8491		722.19	9.38105
	722.672	18.7273		722.672	18.4332		722.672	29.8995		722.672	10.3162
	723.154	18.9822		723.154	20.8954		723.154	31.9884		723.154	11.3007
	723.636	19.9647		723.636	22.7081		723.636	33.4801		723.636	10.9487
	724.118	21.0897		724.118	22.6403		724.118	35.0508		724.118	10.1236
	724.6	22.204		724.6	21.1437		724.6	37.0163		724.6	8.99919
	725.08	22.7997		725.08	20.1711		725.08	39.7488		725.08	8.32026
	725.562	23.0537		725.562	18.945		725.562	42.3288		725.562	7.70547
	726.044	22.3825		726.044	17.7151		726.044	44.9306		726.044	7.99531
	726.526	21.338		726.526	16.8227		726.526	46.8266		726.526	8.61229
	727.008	19.7443		727.008	15.9798		727.008	48.2226		727.008	8.66982
	727.487	18.1535		727.487	12.9939		727.487	47.7235		727.487	8.70481
	727.969	16.3896		727.969	6.62773		727.969	48.6951		727.969	8.77641
	728.451	15.5129		728.451	4.24736		728.451	49.6219		728.451	9.48226
	728.933	13.5418		728.933	-1.23506		728.933	51.2104		728.933	10.8333
	729.412	11.7089		729.412	-1.7436		729.412	52.6195		729.412	12.7241
	729.894	10.0101		729.894	-2.69656		729.894	53.6396		729.894	15.5489
	730.376	9.65189		730.376	1.55868		730.376	54.148		730.376	18.7187
	730.857	10.0552		730.857	7.57897		730.857	54.0718		730.857	22.1272
	731.339	10.8558		731.339	12.9566		731.339	53.9863		731.339	25.5907
	731.818	12.1388		731.818	18.7793		731.818	53.7833		731.818	29.0119
	732.3	13.8331		732.3	22.1213		732.3	53.3727		732.3	32.1389
	732.781	15.6169		732.781	20.5598		732.781	52.9127		732.781	35.049
	733.261	17.6982		733.261	19.0135		733.261	52.4875		733.261	37.5156
	733.742	19.6139		733.742	17.2865		733.742	52.1398		733.742	39.6299
	734.224	21.6145		734.224	11.077		734.224	52.6643		734.224	41.3457
	734.705	23.4756		734.705	10.8696		734.705	53.4121		734.705	42.5105
	735.185	24.985		735.185	15.4181		735.185	54.6143		735.185	43.1581
	735.666	25.651		735.666	18.7307		735.666	56.0381		735.666	43.4275
	736.147	25.5966		736.147	21.0888		736.147	57.5558		736.147	42.6665
	736.627	25.0597		736.627	24.0807		736.627	58.4839		736.627	40.898
	737.108	22.6303		737.108	26.4424		737.108	59.2156		737.108	38.7754
	737.589	20.683		737.589	27.3158		737.589	59.2709		737.589	36.5538
	738.068	20.0627		738.068	25.5205		738.068	59.617		738.068	34.2644
	738.55	19.6444		738.55	17.6838		738.55	60.1468		738.55	33.3447
	739.031	19.2157		739.031	15.0301		739.031	60.805		739.031	32.4104
	739.51	19.4207		739.51	13.2913		739.51	61.6509		739.51	32.0924
	739.991	19.8796		739.991	12.2934		739.991	63.4792		739.991	31.4616
	740.472	20.3609		740.472	12.469		740.472	65.5813		740.472	26.0313
	740.951	21.2581		740.951	10.9755		740.951	67.7037		740.951	28.349
	741.432	22.4603		741.432	12.8379		741.432	69.7037		741.432	32.353
	741.913	22.3575		741.913	14.2098		741.913	71.6322		741.913	36.4892
	742.392	20.8869		742.392	15.9383		742.392	73.1391		742.392	42.3145
	742.873	20.4557		742.873	18.3917		742.873	74.0504		742.873	43.5389
	743.354	20.139		743.354	21.7087		743.354	74.787		743.354	41.5467
	743.833	20.2269		743.833	26.1278		743.833	74.396		743.833	32.0381
	744.314	20.4134		744.314	30.3331		744.314	73.6187		744.314	31.8076
	744.793	20.6239		744.793	34.5269		744.793	72.81		744.793	32.8727
	745.274	20.8899		745.274	37.1309		745.274	71.9176		745.274	34.7489
	745.755	21.0498		745.755	37.4714		745.755	71.6536		745.755	36.8778
	746.233	21.2999		746.233	36.6553		746.233	72.9892		746.233	38.9571
	746.714	21.482		746.714	35.1843		746.714	75.4215		746.714	41.4509
	747.193	21.5772		747.193	33.0742		747.193	77.8004		747.193	44.2447
	747.674	21.9793		747.674	30.9026		747.674	81.2194		747.674	47.6978
	748.152	21.7251		748.152	28.77		748.152	85.0124		748.152	51.3403
	748.633	21.3136		748.633	27.5424		748.633	89.0127		748.633	55.3642
	749.114	20.9417		749.114	26.9365		749.114	93.0729		749.114	58.9298
	749.592	20.552		749.592	27.7996		749.592	96.2537		749.592	61.7493
	750.073	20.2979		750.073	30.863		750.073	99.3077		750.073	64.7287
	750.551	20.2845		750.551	32.2864		750.551	101.481		750.551	71.1773
	751.032	21.1898		751.032	35.4902		751.032	103.093		751.032	74.532
	751.51	22.1363		751.51	37.7145		751.51	103.849		751.51	76.3355
	751.991	23.6708		751.991	42.1104		751.991	105.015		751.991	75.7426
	752.469	25.692		752.469	47.0988		752.469	106.012		752.469	74.3007
	752.95	28.0049		752.95	50.6172		752.95	107.219		752.95	71.4813
	753.428	30.7035		753.428	55.1068		753.428	108.142		753.428	71.997
	753.909	33.3396		753.909	56.6446		753.909	108.74		753.909	73.5672
	754.387	35.2246		754.387	57.567		754.387	109.121		754.387	74.8113
	754.867	36.0516		754.867	57.0605		754.867	109.484		754.867	74.9721
	755.346	35.2592		755.346	58.393		755.346	109.434		755.346	73.252
	755.826	33.4514		755.826	58.9549		755.826	108.807		755.826	71.4497
	756.304	29.0614		756.304	60.4403		756.304	107.649		756.304	70.52
	756.784	28.3315		756.784	61.2982		756.784	106.656		756.784	71.9057
	757.263	26.9585		757.263	60.6775		757.263	105.993		757.263	74.4232
	757.743	25.9151		757.743	59.0792		757.743	107.943		757.743	78.1102
	758.221	25.4711		758.221	58.547		758.221	111.197		758.221	81.9639
	758.699	26.7538		758.699	59.6642		758.699	119.86		758.699	85.1231
	759.179	29.1119		759.179	61.8788		759.179	120.501		759.179	87.9366
	759.657	31.6336		759.657	63.6167		759.657	120.742		759.657	88.5262
	760.137	34.8282		760.137	65.719		760.137	120.714		760.137	87.9107
	760.615	37.9564		760.615	67.5588		760.615	120.836		760.615	86.8186
	761.095	40.5808		761.095	68.2943		761.095	121.17		761.095	85.7096
	761.573	42.6906		761.573	69.8471		761.573	121.693		761.573	85.599
	762.051	44.4019		762.051	70.374		762.051	122.807		762.051	85.3371
	762.531	45.1428		762.531	70.6943		762.531	123.894		762.531	85.5248
	763.009	44.9575		763.009	71.3992		763.009	125.347		763.009	85.6833
	763.489	44.2067		763.489	69.245		763.489	126.937		763.489	86.6733
	763.967	42.6542		763.967	67.0264		763.967	129.145		763.967	88.0609
	764.445	40.6374		764.445	67.6175		764.445	132.007		764.445	90.0895
	764.925	37.3145		764.925	68.3156		764.925	135.457		764.925	92.2391
	765.402	38.8835		765.402	69.7304		765.402	139.396		765.402	94.9065
	765.882	40.7234		765.882	70.8765		765.882	143.678		765.882	97.6921
	766.36	44.8107		766.36	68.4967		766.36	147.897		766.36	100.522
	766.838	49.0636		766.838	66.2728		766.838	151.556		766.838	102.593
	767.317	45.7325		767.317	64.6318		767.317	153.639		767.317	104.696
	767.795	42.9588		767.795	63.1655		767.795	154.731		767.795	106.451
	768.273	2.45725		768.273	63.0687		768.273	154.222		768.273	108.117
	768.752	35.5234		768.752	62.2514		768.752	150.695		768.752	108.319
	769.23	31.5362		769.23	60.3363		769.23	146.454		769.23	103.825
	769.707	28.9539		769.707	61.1675		769.707	142.212		769.707	99.318
	770.187	30.5652		770.187	60.7008		770.187	140.338		770.187	95.4013
	770.664	33.9499		770.664	59.6487		770.664	139.154		770.664	92.5876
	771.142	29.2772		771.142	60.1849		771.142	138.632		771.142	90.7932
	771.621	37.44		771.621	59.9971		771.621	138.705		771.621	89.4894
	772.099	42.5524		772.099	61.0052		772.099	139.591		772.099	89.8439
	772.576	44.8807		772.576	61.6631		772.576	141.249		772.576	91.1969
	773.053	46.2993		773.053	63.6239		773.053	143.374		773.053	93.7122
	773.533	47.129		773.533	67.1977		773.533	146.258		773.533	96.7751
	774.01	47.8719		774.01	69.4378		774.01	149.84		774.01	100.437
	774.487	48.4899		774.487	71.3337		774.487	154.151		774.487	104.811
	774.965	48.6697		774.965	72.1834		774.965	159.185		774.965	108.669
	775.444	48.4698		775.444	73.2332		775.444	165.212		775.444	112.778
	775.921	48.0248		775.921	74.335		775.921	171.165		775.921	116.657
	776.398	47.1148		776.398	75.5166		776.398	176.47		776.398	119.419
	776.875	45.6856		776.875	76.3064		776.875	180.18		776.875	120.109
	777.355	43.6458		777.355	77.0676		777.355	181.713		777.355	115.887
	777.832	39.6826		777.832	76.3246		777.832	181.737		777.832	115.589
	778.309	35.4096		778.309	76.2919		778.309	180.908		778.309	116.308
	778.786	32.4239		778.786	75.9406		778.786	178.887		778.786	117.263
	779.265	30.8587		779.265	77.1822		779.265	175.447		779.265	118.043
	779.742	30.7918		779.742	76.4006		779.742	171.923		779.742	118.855
	780.219	32.228		780.219	74.1372		780.219	168.611		780.219	119.351
	780.696	35.092		780.696	72.8681		780.696	165.873		780.696	119.749
	781.173	38.5794		781.173	71.2856		781.173	163.805		781.173	119.77
	781.652	41.5301		781.652	68.9365		781.652	163.38		781.652	119.555
	782.129	44.2177		782.129	66.261		782.129	164.426		782.129	118.98
	782.606	46.6578		782.606	66.0773		782.606	166.724		782.606	118.153
	783.082	48.4986		783.082	66.3283		783.082	170.714		783.082	117.473
	783.559	50.292		783.559	66.8221		783.559	175.923		783.559	117.025
	784.036	51.1526		784.036	68.4522		784.036	181.623		784.036	116.928
	784.515	50.583		784.515	69.1105		784.515	187.105		784.515	117.41
	784.992	45.2814		784.992	69.4599		784.992	191.388		784.992	118.579
	785.468	39.8577		785.468	68.4869		785.468	194.729		785.468	119.689
	785.945	36.4182		785.945	67.6234		785.945	196.105		785.945	120.784
	786.422	33.5582		786.422	67.4478		786.422	196.755		786.422	121.836
	786.898	31.3439		786.898	66.5904		786.898	196.002		786.898	122.672
	787.375	29.1494		787.375	66.0577		787.375	194.15		787.375	123.335
	787.854	27.115		787.854	66.5791		787.854	190.643		787.854	123.788
	788.33	25.3944		788.33	67.7835		788.33	186.555		788.33	123.91
	788.807	24.8776		788.807	67.7096		788.807	182.275		788.807	123.748
	789.283	25.5848		789.283	66.9003		789.283	179.705		789.283	123.264
	789.76	26.3928		789.76	66.9318		789.76	178.642		789.76	122.462
	790.236	28.0326		790.236	66.9412		790.236	178.062		790.236	121.509
	790.713	29.8873		790.713	67.8898		790.713	177.594		790.713	120.389
	791.189	31.7486		791.189	70.1236		791.189	177.17		791.189	119.289
	791.665	33.4412		791.665	72.1753		791.665	176.669		791.665	118.174
	792.142	34.8779		792.142	75.1808		792.142	176.376		792.142	117.242
	792.618	35.3243		792.618	76.6184		792.618	174.197		792.618	116.355
	793.094	35.5735		793.094	79.164		793.094	172.102		793.094	115.758
	793.573	35.3861		793.573	81.7783		793.573	170.505		793.573	115.436
	794.049	34.9213		794.049	82.977		794.049	169.223		794.049	115.571
	794.525	34.82		794.525	82.8875		794.525	168.951		794.525	116.995
	795.001	35.9201		795.001	83.8936		795.001	171.152		795.001	119.39
	795.478	37.1409		795.478	86.0587		795.478	174.045		795.478	122
	795.954	38.4819		795.954	91.131		795.954	177.634		795.954	124.505
	796.43	39.5545		796.43	97.0385		796.43	181.449		796.43	126.636
	796.906	40.4505		796.906	98.2216		796.906	185.263		796.906	127.909
	797.382	41.2562		797.382	98.0569		797.382	187.468		797.382	128.666
	797.858	41.7616		797.858	95.7776		797.858	189.035		797.858	129.002
	798.334	42.0706		798.334	89.8816		798.334	189.739		798.334	134.371
	798.81	42.3503		798.81	86.7083		798.81	189.008		798.81	135.687
	799.286	42.2018		799.286	84.4533		799.286	185.958		799.286	134.034
	799.762	41.5513		799.762	88.9607		799.762	181.304		799.762	121.636
	800.238	40.3426		800.238	91.4053		800.238	175.86		800.238	117.012
	800.714	36.6767		800.714	94.8171		800.714	170.395		800.714	112.815
	801.19	33.0645		801.19	96.6263		801.19	165.012		801.19	109.072
	801.666	29.9141		801.666	94.7453		801.666	161.706		801.666	105.953
	802.142	28.2319		802.142	94.9947		802.142	159.21		802.142	103.556
	802.616	27.6765		802.616	91.8801		802.616	157.783		802.616	101.705
	803.091	27.7571		803.091	85.0746		803.091	157.797		803.091	100.287
	803.567	28.5196		803.567	76.1159		803.567	159.022		803.567	100.553
	804.043	30.4274		804.043	71.5176		804.043	161.618		804.043	101.34
	804.519	32.8472		804.519	69.6417		804.519	166.568		804.519	102.414
	804.994	33.0422		804.994	67.7592		804.994	172.818		804.994	103.533
	805.47	33.9385		805.47	66.2166		805.47	179.073		805.47	104.074
	805.946	34.9967		805.946	65.8279		805.946	184.383		805.946	104.451
	806.421	36.3426		806.421	65.1254		806.421	189.456		806.421	104.688
	806.897	37.4346		806.897	67.9897		806.897	193.992		806.897	104.95
	807.372	38.2526		807.372	74.258		807.372	198.004		807.372	104.944
	807.848	38.5579		807.848	76.5864		807.848	200.746		807.848	105.017
	808.321	38.538		808.321	78.0518		808.321	203.308		808.321	104.387
	808.797	38.6713		808.797	74.6718		808.797	203.574		808.797	103.679
	809.272	38.5475		809.272	73.6324		809.272	202.88		809.272	102.858
	809.748	37.9033		809.748	72.2843		809.748	201.418		809.748	102.284
	810.223	34.5535		810.223	67.5948		810.223	198.937		810.223	102.187
	810.699	33.3068		810.699	66.2326		810.699	195.839		810.699	103.899
	811.174	33.9079		811.174	66.6633		811.174	192.56		811.174	106.548
	811.647	35.1314		811.647	67.9824		811.647	190.646		811.647	108.994
	812.123	36.5466		812.123	68.1073		812.123	187.732		812.123	111.475
	812.598	37.9102		812.598	67.1875		812.598	184.651		812.598	113.343
	813.073	39.1694		813.073	67.3678		813.073	180.918		813.073	114.686
	813.548	40.1481		813.548	68.2197		813.548	177.398		813.548	115.883
	814.024	40.5978		814.024	66.9613		814.024	171.907		814.024	114.663
	814.497	40.7737		814.497	64.3644		814.497	165.671		814.497	112.934
	814.972	40.2375		814.972	64.5858		814.972	159.981		814.972	110.922
	815.447	39.3844		815.447	72.8143		815.447	155.826		815.447	108.868
	815.922	37.9037		815.922	70.8524		815.922	153.562		815.922	107.053
	816.397	36.0171		816.397	68.19		816.397	152.77		816.397	105.251
	816.87	33.6907		816.87	64.4473		816.87	153.83		816.87	103.523
	817.345	31.1747		817.345	59.502		817.345	156.096		817.345	101.979
	817.82	28.418		817.82	52.7357		817.82	159.654		817.82	100.646
	818.295	25.6418		818.295	48.5766		818.295	164.062		818.295	99.3881
	818.77	23.228		818.77	44.3283		818.77	168.996		818.77	98.3304
	819.243	20.0401		819.243	41.7215		819.243	173.289		819.243	97.3473
	819.718	16.9158		819.718	39.6682		819.718	178.195		819.718	96.4099
	820.193	13.9873		820.193	38.5309		820.193	183.405		820.193	95.7139
	820.668	11.3771		820.668	41.6203		820.668	187.919		820.668	95.1329
	821.141	9.43477		821.141	42.4937		821.141	191.401		821.141	94.5703
	821.616	7.80083		821.616	41.2459		821.616	193.251		821.616	94.5133
	822.091	6.56831		822.091	41.5928		822.091	192.716		822.091	94.716
	822.563	5.84021		822.563	43.0234		822.563	190.6		822.563	94.5052
	823.038	5.59107		823.038	43.8657		823.038	187.134		823.038	94.0252
	823.513	5.76999		823.513	45.0275		823.513	180.427		823.513	93.2854
	823.987	6.43761		823.987	46.0245		823.987	171.573		823.987	91.1423
	824.46	7.5132		824.46	46.0766		824.46	162.313		824.46	89.7499
	824.935	9.4819		824.935	47.3736		824.935	154.732		824.935	88.2474
	825.409	11.8824		825.409	46.0407		825.409	148.672		825.409	87.3246
	825.882	14.5998		825.882	46.5058		825.882	143.66		825.882	85.8463
	826.357	16.7897		826.357	44.9715		826.357	140.586		826.357	84.5174
	826.831	18.6809		826.831	50.2279		826.831	138.482		826.831	82.7583
	827.304	19.7974		827.304	54.4692		827.304	137.422		827.304	80.73
	827.778	20.2234		827.778	63.2976		827.778	136.775		827.778	79.0507
	828.253	19.5877		828.253	66.3156		828.253	136.733		828.253	77.829
	828.725	17.9913		828.725	65.0515		828.725	136.184		828.725	77.2403
	829.199	15.6641		829.199	61.7337		829.199	136.548		829.199	77.4292
	829.674	14.336		829.674	56.9378		829.674	137.514		829.674	78.2581
	830.146	13.0635		830.146	51.8928		830.146	139.471		830.146	78.9838
	830.621	10.7704		830.621	40.0162		830.621	141.444		830.621	80.066
	831.093	6.39079		831.093	32.716		831.093	142.691		831.093	81.2801
	831.567	4.63599		831.567	30.0603		831.567	142.472		831.567	82.3989
	832.041	4.05172		832.041	27.1377		832.041	140.895		832.041	83.4851
	832.514	4.70432		832.514	23.4889		832.514	136.832		832.514	84.2743
	832.988	6.21933		832.988	22.9182		832.988	132.699		832.988	83.9894
	833.462	12.6599		833.462	21.9423		833.462	129.034		833.462	82.5776
	833.934	13.546		833.934	23.8081		833.934	127.24		833.934	81.3396
	834.408	14.3872		834.408	23.7874		834.408	125.596		834.408	80.4247
	834.881	16.795		834.881	24.7021		834.881	124.265		834.881	79.5843
	835.355	17.8464		835.355	26.4515		835.355	123.007		835.355	80.1685
	835.827	17.2431		835.827	27.9463		835.827	122.228		835.827	81.3113
	836.301	15.5192		836.301	29.5582		836.301	121.835		836.301	82.6902
	836.775	12.8448		836.775	32.2845		836.775	122.156		836.775	84.0556
	837.247	9.82623		837.247	34.8748		837.247	123.334		837.247	84.5653
	837.721	6.98525		837.721	39.094		837.721	125.024		837.721	85.4987
	838.193	4.23561		838.193	39.1276		838.193	127.446		838.193	85.7975
	838.667	2.34519		838.667	40.0079		838.667	130.433		838.667	89.3351
	839.139	1.05331		839.139	38.0546		839.139	134.111		839.139	88.4062
	839.612	0.128806		839.612	34.8925		839.612	137.931		839.612	81.7552
	840.084	-0.962831		840.084	30.2735		840.084	141.584		840.084	77.7195
	840.558	-3.03483		840.558	26.4277		840.558	144.545		840.558	76.758
	841.03	-4.66748		841.03	20.0508		841.03	146.912		841.03	76.3892
	841.504	-5.67174		841.504	15.9378		841.504	148.492		841.504	77.811
	841.975	-4.21431		841.975	12.6274		841.975	148.76		841.975	80.9783
	842.449	-1.84952		842.449	11.1999		842.449	148.83		842.449	85.5664
	842.921	0.747659		842.921	12.3562		842.921	148.642		842.921	91.7079
	843.395	2.7173		843.395	17.0412		843.395	147.735		843.395	97.1223
	843.866	4.19666		843.866	20.7705		843.866	146.239		843.866	101.6
	844.34	5.27936		844.34	28.0843		844.34	143.944		844.34	101.672
	844.811	5.14808		844.811	35.783		844.811	141.33		844.811	82.6854
	845.285	5.02601		845.285	42.2653		845.285	138.218		845.285	76.2722
	845.757	5.78767		845.757	48.5868		845.757	134.795		845.757	71.9499
	846.228	7.38468		846.228	54.276		846.228	132.01		846.228	70.9393
	846.702	9.24019		846.702	57.7643		846.702	129.158		846.702	69.8959
	847.173	11.0178		847.173	60.6546		847.173	126.842		847.173	68.8438
	847.647	12.4144		847.647	62.8111		847.647	125.011		847.647	68.9451
	848.118	13.4981		848.118	61.8647		848.118	124.174		848.118	71.4175
	848.591	13.9991		848.591	58.0123		848.591	124.176		848.591	74.181
	849.063	13.4339		849.063	52.6837		849.063	124.951		849.063	76.2526
	849.534	12.6357		849.534	46.3427		849.534	125.955		849.534	76.7468
	850.008	12.5066		850.008	39.0466		850.008	127.488		850.008	77.313
	850.479	13.5986		850.479	34.2591		850.479	129.329		850.479	77.6742
	850.952	15.1777		850.952	30.8273		850.952	131.345		850.952	77.9726
	851.423	16.6967		851.423	27.4336		851.423	133.291		851.423	78.8212
	851.895	18.185		851.895	24.8282		851.895	135.281		851.895	80.1318
	852.368	19.1733		852.368	24.4706		852.368	136.482		852.368	81.2072
	852.839	19.914		852.839	24.2879		852.839	137.277		852.839	82.1653
	853.312	21.5516		853.312	25.5047		853.312	136.131		853.312	79.7315
	853.783	23.4296		853.783	28.1054		853.783	133.326		853.783	81.7457
	854.254	23.8081		854.254	31.8853		854.254	130.579		854.254	83.1418
	854.727	23.6054		854.727	35.5943		854.727	127.989		854.727	83.5955
	855.199	21.9707		855.199	39.6685		855.199	125.96		855.199	82.7558
	855.67	19.8257		855.67	42.2404		855.67	125.169		855.67	79.9141
	856.143	18.3374		856.143	43.5334		856.143	125.844		856.143	76.881
	856.614	16.978		856.614	44.1926		856.614	127.053		856.614	73.9072
	857.085	15.9487		857.085	45.2436		857.085	129.387		857.085	71.1535
	857.557	15.3368		857.557	45.2207		857.557	131.963		857.557	69.3736
	858.028	14.8556		858.028	44.5635		858.028	135.58		858.028	67.8593
	858.499	14.8228		858.499	42.4679		858.499	140.36		858.499	66.8233
	858.97	15.2827		858.97	40.0059		858.97	145.522		858.97	66.4367
	859.443	16.2111		859.443	38.2637		859.443	150.589		859.443	66.6431
	859.914	18.5511		859.914	35.9972		859.914	155.044		859.914	67.7538
	860.385	21.4011		860.385	34.56		860.385	157.702		860.385	69.392
	860.857	21.8672		860.857	34.0348		860.857	159.86		860.857	72.846
	861.328	21.5375		861.328	31.5452		861.328	161.022		861.328	76.953
	861.799	19.8246		861.799	27.8048		861.799	160.603		861.799	81.2835
	862.27	16.7026		862.27	26.921		862.27	158.369		862.27	85.4747
	862.742	11.6293		862.742	25.3601		862.742	154.311		862.742	87.9844
	863.213	10.2278		863.213	26.8682		863.213	148.51		863.213	90.0882
	863.683	9.29448		863.683	29.0813		863.683	145.019		863.683	90.4723
	864.154	8.4609		864.154	31.198		864.154	142.812		864.154	89.6317
	864.627	8.55941		864.627	33.6497		864.627	141.405		864.627	87.4279
	865.097	8.19198		865.097	38.0219		865.097	140.856		865.097	84.1992
	865.568	23.2146		865.568	41.2192		865.568	140.601		865.568	80.7488
	866.038	23.4817		866.038	44.3099		866.038	140.569		866.038	77.5039
	866.509	23.1255		866.509	48.4381		866.509	140.33		866.509	74.58
	866.981	22.5676		866.981	51.7155		866.981	140.35		866.981	71.8891
	867.451	21.7188		867.451	53.0626		867.451	140.319		867.451	70.4623
	867.922	20.7655		867.922	55.269		867.922	140.321		867.922	69.5748
	868.392	19.4935		868.392	56.0244		868.392	140.162		868.392	69.1359
	868.863	18.4866		868.863	56.3039		868.863	140.302		868.863	69.0594
	869.335	16.4281		869.335	56.0064		869.335	140.138		869.335	69.2762
	869.805	14.348		869.805	53.2263		869.805	139.971		869.805	69.8222
	870.276	12.4297		870.276	48.9771		870.276	139.484		870.276	70.614
	870.746	11.9794		870.746	44.2069		870.746	137.554		870.746	71.3284
	871.216	12.3366		871.216	41.9052		871.216	134.062		871.216	72.203
	871.686	13.4252		871.686	40.3446		871.686	131.018		871.686	73.4053
	872.158	15.1137		872.158	38.9059		872.158	127.79		872.158	74.6418
	872.629	17.0206		872.629	39.5313		872.629	125.551		872.629	76.4569
	873.099	18.205		873.099	38.5122		873.099	124.743		873.099	78.2419
	873.569	18.9805		873.569	37.565		873.569	124.461		873.569	79.4873
	874.039	19.3151		874.039	35.932		874.039	124.568		874.039	77.9041
	874.509	19.2945		874.509	35.1177		874.509	124.911		874.509	74.3535
	874.979	19.2581		874.979	34.5275		874.979	125.494		874.979	70.5797
	875.449	18.9708		875.449	33.6574		875.449	126.205		875.449	66.6552
	875.919	18.6423		875.919	32.957		875.919	126.976		875.919	63.4277
	876.391	18.0096		876.391	31.602		876.391	127.425		876.391	60.7808
	876.861	17.4964		876.861	32.0879		876.861	127.755		876.861	58.9747
	877.331	17.0667		877.331	32.8283		877.331	127.901		877.331	58.1397
	877.801	19.0236		877.801	32.5709		877.801	128.269		877.801	58.3608
	878.271	20.5334		878.271	30.4214		878.271	128.304		878.271	59.6051
	878.74	20.349		878.74	30.3215		878.74	128.432		878.74	61.438
	879.21	19.3943		879.21	29.4219		879.21	128.326		879.21	64.2692
	879.68	17.5699		879.68	29.8321		879.68	128.068		879.68	68.0724
	880.15	15.2661		880.15	30.5438		880.15	127.827		880.15	72.4078
	880.619	12.5314		880.619	31.5166		880.619	127.371		880.619	77.2785
	881.089	9.14178		881.089	32.7604		881.089	126.979		881.089	82.0565
	881.559	5.58296		881.559	34.9896		881.559	126.571		881.559	86.2296
	882.029	2.3525		882.029	36.2948		882.029	126.324		882.029	88.2842
	882.498	-0.401734		882.498	39.2579		882.498	126.306		882.498	88.4006
	882.968	-2.45208		882.968	41.5801		882.968	126.764		882.968	85.6954
	883.437	-3.17118		883.437	44.1119		883.437	128.056		883.437	81.1171
	883.907	-3.43538		883.907	47.5797		883.907	130.769		883.907	76.913
	884.376	-3.20252		884.376	49.5855		884.376	133.641		884.376	73.1568
	884.846	-2.48553		884.846	53.2609		884.846	136.319		884.846	69.6845
	885.315	-1.09948		885.315	50.1352		885.315	138.622		885.315	66.8137
	885.785	1.0123		885.785	44.5958		885.785	139.678		885.785	64.4251
	886.254	3.49172		886.254	40.1566		886.254	139.689		886.254	62.641
	886.724	6.2887		886.724	34.1827		886.724	138.786		886.724	61.7506
	887.193	9.22722		887.193	19.8666		887.193	135.52		887.193	61.4572
	887.663	12.1257		887.663	25.0902		887.663	130.772		887.663	61.4809
	888.132	14.2397		888.132	36.0494		888.132	124.955		888.132	61.8219
	888.601	15.2692		888.601	42.6093		888.601	119.004		888.601	62.3283
	889.071	16.0221		889.071	45.5178		889.071	113.665		889.071	62.3416
	889.54	16.5465		889.54	36.7181		889.54	107.864		889.54	63.3939
	890.009	16.5912		890.009	36.133		890.009	102.853		890.009	64.3174
	890.478	16.1181		890.478	36.4473		890.478	98.8057		890.478	65.1617
	890.947	15.6416		890.947	36.4087		890.947	96.1886		890.947	65.8712
	891.417	15.036		891.417	37.7978		891.417	94.8279		891.417	65.4276
	891.886	14.7114		891.886	38.9437		891.886	94.9426		891.886	62.3138
	892.353	15.937		892.353	40.3426		892.353	96.8414		892.353	59.0047
	892.822	17.2067		892.822	41.7692		892.822	100.518		892.822	55.7669
	893.291	15.5686		893.291	42.9334		893.291	104.977		893.291	53.793
	893.76	14.5293		893.76	43.6675		893.76	110.034		893.76	52.0529
	894.229	15.4093		894.229	43.2466		894.229	114.531		894.229	51.2888
	894.698	16.3442		894.698	39.6292		894.698	119.413		894.698	51.079
	895.167	16.9374		895.167	33.2974		895.167	123.067		895.167	51.2832
	895.636	17.2951		895.636	29.2836		895.636	121.758		895.636	52.1373
	896.103	17.6681		896.103	24.33		896.103	116.306		896.103	53.9102
	896.572	17.7972		896.572	19.6697		896.572	112.296		896.572	55.7611
	897.041	17.5611		897.041	17.7527		897.041	104.93		897.041	57.4316
	897.51	17.3425		897.51	16.6582		897.51	103.896		897.51	58.3239
	897.979	16.2438		897.979	14.5868		897.979	101.615		897.979	57.8077
	898.447	14.7823		898.447	13.8406		898.447	96.2825		898.447	56.9998
	898.914	13.137		898.914	13.9789		898.914	88.6076		898.914	55.631
	899.383	11.3689		899.383	14.6902		899.383	78.6436		899.383	53.8193
	899.852	9.5243		899.852	14.4347		899.852	64.4124		899.852	51.2839
	900.32	7.89381		900.32	16.4117		900.32	81.2988		900.32	48.1305
	900.789	6.77082		900.789	19.7402		900.789	83.4602		900.789	44.4222
	901.258	5.61417		901.258	22.7828		901.258	85.232		901.258	40.6604
	901.724	4.80504		901.724	24.9817		901.724	86.0901		901.724	37.5669
	902.193	3.94742		902.193	27.3052		902.193	86.4981		902.193	35.4623
	902.662	3.25957		902.662	28.2673		902.662	86.544		902.662	35.2712
	903.13	2.75193		903.13	28.0358		903.13	86.5308		903.13	35.6569
	903.597	2.47736		903.597	28.1295		903.597	87.5735		903.597	36.0695
	904.065	2.36738		904.065	25.453		904.065	88.5197		904.065	36.7824
	904.534	2.53712		904.534	22.92		904.534	89.8322		904.534	41.7616
	905.002	6.24789		905.002	20.6362		905.002	90.5239		905.002	41.6915
	905.469	9.12501		905.469	17.2368		905.469	90.3522		905.469	40.5003
	905.937	10.9295		905.937	16.5114		905.937	89.3237		905.937	38.4978
	906.406	11.8902		906.406	14.7416		906.406	88.1501		906.406	36.4275
	906.874	11.7031		906.874	14.9776		906.874	86.6972		906.874	34.3695
	907.34	10.9319		907.34	11.7934		907.34	85.7425		907.34	30.709
	907.809	9.76459		907.809	8.65738		907.809	82.7756		907.809	27.0718
	908.277	8.34642		908.277	4.62632		908.277	79.4108		908.277	23.7328
	908.745	6.9063		908.745	2.88325		908.745	75.8375		908.745	20.7168
	909.211	5.89087		909.211	0.945812		909.211	72.9858		909.211	18.9685
	909.68	4.22878		909.68	1.65253		909.68	71.6914		909.68	18.1039
	910.148	2.58436		910.148	2.15369		910.148	70.1125		910.148	17.8215
	910.614	1.12444		910.614	4.54434		910.614	67.1202		910.614	18.1394
	911.082	-0.532604		911.082	8.37126		911.082	63.3143		911.082	19.6211
	911.55	-1.02373		911.55	12.7686		911.55	58.1733		911.55	21.6305
	912.016	-0.788465		912.016	15.94		912.016	53.9662		912.016	23.8618
	912.485	0.0802308		912.485	17.7117		912.485	52.5387		912.485	26.2226
	912.953	0.840829		912.953	19.1326		912.953	51.9466		912.953	28.3468
	913.419	1.64735		913.419	18.1115		913.419	52.0875		913.419	29.9498
	913.887	2.27682		913.887	17.8652		913.887	51.3911		913.887	31.5164
	914.355	3.01751		914.355	17.932		914.355	50.3398		914.355	32.6273
	914.821	3.75508		914.821	14.7638		914.821	50.406		914.821	33.1277
	915.289	4.47854		915.289	15.1672		915.289	50.8329		915.289	33.1446
	915.755	5.33865		915.755	14.0147		915.755	51.3456		915.755	32.1324
	916.222	5.99193		916.222	12.4595		916.222	52.0007		916.222	29.5613
	916.69	6.51829		916.69	9.54353		916.69	52.6468		916.69	26.4467
	917.156	6.91728		917.156	5.79815		917.156	52.5829		917.156	23.3965
	917.624	7.28438		917.624	2.29115		917.624	51.8675		917.624	23.9884
	918.092	7.44546		918.092	-0.751117		918.092	51.9131		918.092	22.9009
	918.557	7.60306		918.557	-1.68387		918.557	52.1084		918.557	20.9111
	919.025	7.57375		919.025	-0.983728		919.025	51.9428		919.025	17.7495
	919.491	7.90623		919.491	0.572572		919.491	51.3495		919.491	13.8192
	919.959	8.56136		919.959	3.31363		919.959	48.3037		919.959	9.22246
	920.424	7.77925		920.424	6.19557		920.424	45.3375		920.424	4.83742
	920.892	6.5346		920.892	6.5647		920.892	42.5856		920.892	0.77367
	921.36	4.11924		921.36	6.66129		921.36	40.874		921.36	-2.15815
	921.825	1.78424		921.825	6.45282		921.825	39.0963		921.825	-4.12132
	922.293	-0.816434		922.293	5.4856		922.293	37.4232		922.293	-5.16906
	922.758	-2.86738		922.758	2.95572		922.758	35.168		922.758	-5.26698
	923.226	-4.27712		923.226	1.90416		923.226	32.4515		923.226	-4.15431
	923.691	-4.80111		923.691	1.76478		923.691	29.8324		923.691	-1.55565
	924.159	-4.75293		924.159	1.14411		924.159	27.618		924.159	1.50395
	924.624	-3.92084		924.624	-0.217316		924.624	25.4413		924.624	4.7308
	925.092	-2.26538		925.092	-1.1055		925.092	26.6139		925.092	7.09483
	925.557	-0.133216		925.557	-1.24553		925.557	28.6672		925.557	8.98468
	926.025	2.67402		926.025	-0.856882		926.025	31.4161		926.025	10.4726
	926.49	5.51732		926.49	-1.44243		926.49	34.0365		926.49	11.7543
	926.957	8.02794		926.957	-1.99871		926.957	35.0446		926.957	12.507
	927.423	9.51279		927.423	-0.354477		927.423	35.7018		927.423	12.2057
	927.89	10.1529		927.89	1.73873		927.89	35.4538		927.89	11.5027
	928.355	9.78996		928.355	3.09768		928.355	34.6601		928.355	10.5076
	928.822	8.90143		928.822	3.19624		928.822	32.4907		928.822	9.39897
	929.288	7.49134		929.288	3.17144		929.288	28.6206		929.288	8.25575
	929.755	5.37715		929.755	1.78171		929.755	24.5118		929.755	8.15176
	930.22	3.14093		930.22	0.966103		930.22	19.5899		930.22	7.72139
	930.685	1.72095		930.685	0.879974		930.685	14.3557		930.685	7.52953
	931.152	1.88863		931.152	0.149138		931.152	9.19529		931.152	7.50608
	931.617	3.10887		931.617	0.494943		931.617	5.10282		931.617	7.78942
	932.084	5.70157		932.084	0.279557		932.084	1.12418		932.084	8.42866
	932.549	9.7488		932.549	1.64444		932.549	-1.73185		932.549	9.26453
	933.016	15.2875		933.016	2.56585		933.016	-3.51313		933.016	11.4374
	933.482	21.6702		933.482	3.73799		933.482	-4.38263		933.482	14.4084
	933.946	28.3807		933.946	3.78272		933.946	-3.4569		933.946	17.3569
	934.413	35.2729		934.413	7.12625		934.413	-1.56856		934.413	19.9441
	934.878	41.476		934.878	8.22995		934.878	1.89543		934.878	21.8912
	935.345	47.3222		935.345	12.3832		935.345	6.70392		935.345	23.1288
	935.81	52.46		935.81	15.9998		935.81	13.0257		935.81	23.7257
	936.275	57.2185		936.275	21.7788		936.275	20.8917		936.275	23.9094
	936.742	59.9626		936.742	29.6076		936.742	30.5459		936.742	23.2201
	937.207	62.2856		937.207	37.0743		937.207	40.4382		937.207	22.263
	937.671	65.0425		937.671	45.4501		937.671	46.762		937.671	20.9638
	938.138	69.4402		938.138	54.5414		938.138	51.8744		938.138	19.5538
	938.603	74.28		938.603	62.1076		938.603	56.4651		938.603	18.303
	939.068	79.534		939.068	68.3226		939.068	60.5172		939.068	16.9899
	939.534	85.6706		939.534	74.3271		939.534	65.064		939.534	15.4801
	939.999	92.816		939.999	82.9479		939.999	69.6847		939.999	14.1914
	940.464	101.189		940.464	92.7419		940.464	73.9884		940.464	13.2231
	940.93	110.563		940.93	103.945		940.93	78.3278		940.93	12.5982
	941.395	121.462		941.395	115.726		941.395	82.6503		941.395	12.1059
	941.859	134.015		941.859	130.199		941.859	88.559		941.859	12.6643
	942.326	147.987		942.326	144.653		942.326	96.5849		942.326	14.048
	942.791	163.049		942.791	161.438		942.791	105.346		942.791	15.3356
	943.255	179.035		943.255	176.629		943.255	114.659		943.255	16.6466
	943.721	195.483		943.721	191.277		943.721	124.768		943.721	17.6497
	944.186	210.114		944.186	206.664		944.186	135.443		944.186	17.814
	944.65	227.259		944.65	221.618		944.65	146.552		944.65	18.0219
	945.115	243.776		945.115	237.985		945.115	158.185		945.115	17.8735
	945.581	261.513		945.581	257.359		945.581	170.447		945.581	17.2653
	946.045	280.602		946.045	277.201		946.045	183.79		946.045	16.6426
	946.51	302.86		946.51	298.521		946.51	198.034		946.51	16.0085
	946.974	326.084		946.974	319.768		946.974	213.54		946.974	16.1077
	947.44	349.094		947.44	344.851		947.44	230.658		947.44	17.349
	947.905	373.59		947.905	370.612		947.905	249.869		947.905	18.8823
	948.369	400.781		948.369	398.594		948.369	271.227		948.369	20.4218
	948.833	431.36		948.833	429.309		948.833	293.998		948.833	22.1961
	949.299	466.077		949.299	465.083		949.299	323.112		949.299	24.1281
	949.763	506.291		949.763	505.506		949.763	351.233		949.763	25.5705
	950.228	553.149		950.228	550.442		950.228	375.668		950.228	26.0662
	950.692	606.19		950.692	599.175		950.692	401.615		950.692	27.1271
	951.156	668.291		951.156	654.142		951.156	430.38		951.156	28.5966
	951.622	738.178		951.622	714.296		951.622	462.938		951.622	31.4743
	952.086	817.224		952.086	780.306		952.086	499.96		952.086	34.6232
	952.55	904.215		952.55	852.33		952.55	539.562		952.55	37.7815
	953.014	1002.21		953.014	928.2		953.014	582.726		953.014	41.1319
	953.478	1116.4		953.478	1014.17		953.478	630.468		953.478	44.6664
	953.942	1229.95		953.942	1101.18		953.942	687.297		953.942	48.8429
	954.408	1355.12		954.408	1205.58		954.408	755.093		954.408	53.4155
	954.872	1496.35		954.872	1315.15		954.872	831.772		954.872	59.9813
	955.336	1635.42		955.336	1434.06		955.336	918.078		955.336	69.6534
	955.799	1789.71		955.799	1565.54		955.799	1014.46		955.799	79.3904
	956.263	1951.88		956.263	1704.3		956.263	1114.96		956.263	88.7693
	956.727	2114.55		956.727	1852.69		956.727	1217.45		956.727	97.9124
	957.191	2274.32		957.191	2004.58		957.191	1340.54		957.191	106.725
	957.655	2439.52		957.655	2162.92		957.655	1455.12		957.655	114.614
	958.12	2590.25		958.12	2318.21		958.12	1561.6		958.12	121.548
	958.584	2728.61		958.584	2485.82		958.584	1687.08		958.584	127.511
	959.048	2833.08		959.048	2646.18		959.048	1805.48		959.048	132.152
	959.511	2828.97		959.511	2792.81		959.511	1912.58		959.511	135.586
	959.975	2819.3		959.975	2916.82		959.975	2003.15		959.975	137.787
	960.439	2734.61		960.439	2979.92		960.439	2058.43		960.439	138.544
	960.902	2622.82		960.902	2993.59		960.902	2097.65		960.902	137.926
	961.366	2486.38		961.366	2956.7		961.366	2107.59		961.366	135.666
	961.829	2331.91		961.829	2903.19		961.829	2065.16		961.829	131.809
	962.293	2170.15		962.293	2801.29		962.293	2022.57		962.293	126.525
	962.756	2024.38		962.756	2671.32		962.756	1949.3		962.756	119.151
	963.22	1897.86		963.22	2526.19		963.22	1853.46		963.22	110.235
	963.683	1751.14		963.683	2368.29		963.683	1743.09		963.683	101.03
	964.149	1610.95		964.149	2217.02		964.149	1628.67		964.149	93.2256
	964.612	1481.89		964.612	2066.89		964.612	1510.49		964.612	86.1279
	965.076	1360.32		965.076	1931.69		965.076	1398.89		965.076	79.6628
	965.539	1249.17		965.539	1792.82		965.539	1287.21		965.539	74.0057
	966.002	1142.47		966.002	1652.3		966.002	1181.48		966.002	69.0798
	966.466	1033.49		966.466	1516.89		966.466	1083.09		966.466	64.9869
	966.929	934.35		966.929	1386.78		966.929	991.686		966.929	61.2754
	967.392	842.848		967.392	1266.27		967.392	907.468		967.392	58.8279
	967.855	758.536		967.855	1154.82		967.855	830.301		967.855	57.2722
	968.319	681.092		968.319	1047.25		968.319	759.419		968.319	56.3849
	968.782	610.222		968.782	947.748		968.782	696.954		968.782	55.646
	969.245	545.918		969.245	857.817		969.245	631.19		969.245	54.9318
	969.706	488.036		969.706	771.88		969.706	569.721		969.706	52.8181
	970.169	437.031		970.169	691.482		970.169	511.752		970.169	49.5297
	970.632	391.6		970.632	617.855		970.632	457.605		970.632	45.5594
	971.095	349.913		971.095	548.261		971.095	407.088		971.095	40.2333
	971.558	312.171		971.558	485.229		971.558	359.985		971.558	34.2387
	972.021	278.275		972.021	430.277		972.021	316.493		972.021	27.8825
	972.484	248.202		972.484	379.471		972.484	275.501		972.484	20.9888
	972.947	221.095		972.947	333.765		972.947	237.756		972.947	14.1867
	973.41	195.561		973.41	291.875		973.41	203.911		973.41	8.77709
	973.873	172.672		973.873	254.225		973.873	174.451		973.873	4.46359
	974.336	147.69		974.336	219.658		974.336	151.146		974.336	1.41923
	974.799	130.113		974.799	187.95		974.799	131.144		974.799	-1.12674
	975.262	114.464		975.262	158.965		975.262	114.174		975.262	-3.3537
	975.725	100.845		975.725	136.936		975.725	101.461		975.725	-5.74584
	976.186	87.9104		976.186	118.154		976.186	91.3535		976.186	-5.80274
	976.648	75.8889		976.648	103.891		976.648	83.0163		976.648	-4.19662
	977.111	66.3995		977.111	91.9257		977.111	74.832		977.111	-2.2568
	977.574	60.3679		977.574	82.6728		977.574	66.123		977.574	-0.211393
	978.037	55.2132		978.037	74.9427		978.037	56.8245		978.037	2.18609
	978.499	49.9194		978.499	68.2634		978.499	47.6411		978.499	5.22159
	978.962	44.7617		978.962	63.2347		978.962	39.7217		978.962	8.07347
	979.423	40.7237		979.423	58.1945		979.423	33.8127		979.423	11.2595
	979.885	37.7838		979.885	55.9506		979.885	29.7825		979.885	10.8873
	980.348	36.2567		980.348	53.1042		980.348	27.6531		980.348	6.85239
	980.81	35.4058		980.81	50.8661		980.81	27.9856		980.81	4.37774
	981.273	34.748		981.273	49.6141		981.273	29.5106		981.273	2.2144
	981.735	33.1947		981.735	48.4209		981.735	31.045		981.735	1.08427
	982.196	30.9879		982.196	44.3602		982.196	30.4997		982.196	0.97306
	982.658	28.4074		982.658	39.5898		982.658	29.1357		982.658	1.65436
	983.121	26.5469		983.121	34.9554		983.121	28.0944		983.121	3.0741
	983.583	25.2507		983.583	27.9368		983.583	27.3198		983.583	5.17973
	984.046	23.5357		984.046	22.7965		984.046	28.0736		984.046	8.13959
	984.506	21.6911		984.506	17.0724		984.506	29.0546		984.506	11.8279
	984.968	20.5124		984.968	13.65		984.968	29.3959		984.968	15.538
	985.431	19.2148		985.431	9.66474		985.431	29.3531		985.431	15.4125
	985.893	17.834		985.893	6.91917		985.893	28.188		985.893	15.444
	986.353	16.1217		986.353	3.84717		986.353	25.5646		986.353	17.0591
	986.816	13.2468		986.816	2.0192		986.816	23.1296		986.816	18.8622
	987.278	9.5157		987.278	-0.0592769		987.278	18.4054		987.278	20.5433
	987.74	6.03536		987.74	-2.41412		987.74	13.2757		987.74	22.2095
	988.2	4.74803		988.2	-5.18666		988.2	8.25337		988.2	23.4564
	988.663	5.39502		988.663	-6.45472		988.663	3.13844		988.663	24.4714
	989.125	7.10243		989.125	-5.4448		989.125	-0.906431		989.125	25.4192
	989.587	9.265		989.587	-3.91963		989.587	-1.87991		989.587	25.4418
	990.047	11.6621		990.047	-3.34416		990.047	-2.65624		990.047	25.2636
	990.509	13.3312		990.509	-1.6151		990.509	-3.10059		990.509	25.0307
	990.971	14.7761		990.971	0.232619		990.971	-3.11039		990.971	25.2661
	991.431	16.5241		991.431	3.10548		991.431	-3.43283		991.431	25.813
	991.893	18.9122		991.893	5.97543		991.893	-5.74942		991.893	27.2451
	992.355	21.8982		992.355	8.82441		992.355	-6.13736		992.355	28.7851
	992.817	24.992		992.817	10.4975		992.817	-3.61495		992.817	30.2733
	993.277	28.2575		993.277	12.0697		993.277	1.24275		993.277	31.792
	993.739	32.3219		993.739	12.1565		993.739	7.64611		993.739	33.3508
	994.201	36.2808		994.201	13.0406		994.201	13.9805		994.201	34.2866
	994.661	38.0542		994.661	11.4046		994.661	19.8496		994.661	35.4867
	995.122	39.0114		995.122	12.7598		995.122	24.6621		995.122	37.5033
	995.584	38.1625		995.584	13.9342		995.584	28.3802		995.584	39.6669
	996.044	36.6805		996.044	12.4358		996.044	31.2524		996.044	40.2265
	996.506	34.7547		996.506	10.8227		996.506	33.1271		996.506	38.8208
	996.966	32.8655		996.966	10.3491		996.966	33.8896		996.966	37.7005
	997.427	30.9212		997.427	10.4014		997.427	33.45		997.427	36.7704
	997.889	29.282		997.889	13.8041		997.889	32.0535		997.889	36.2543
	998.349	27.8675		998.349	16.1215		998.349	29.661		998.349	36.062
	998.81	25.892		998.81	19.2347		998.81	26.6114		998.81	37
	999.27	23.6862		999.27	21.5152		999.27	22.1817		999.27	38.3782
	999.732	21.6635		999.732	24.7164		999.732	15.9482		999.732	40.269
	1000.19	20.3233		1000.19	29.5362		1000.19	1.55881		1000.19	42.3028
	1000.65	20.8133		1000.65	33.6951		1000.65	2.3813		1000.65	44.4817
	1001.11	22.6342		1001.11	38.4707		1001.11	5.28279		1001.11	46.4745
	1001.57	25.4197		1001.57	41.4888		1001.57	13.7239		1001.57	48.3004
	1002.04	28.6163		1002.04	43.1677		1002.04	28.5643		1002.04	49.1972
	1002.5	31.6909		1002.5	43.1556		1002.5	37.0841		1002.5	49.4906
	1002.96	34.423		1002.96	44.2556		1002.96	42.5516		1002.96	49.2585
	1003.42	36.6886		1003.42	45.0769		1003.42	45.51		1003.42	48.1057
	1003.88	38.7387		1003.88	44.7133		1003.88	47.6937		1003.88	46.3187
	1004.34	40.021		1004.34	43.3179		1004.34	47.2039		1004.34	43.9689
	1004.8	39.9831		1004.8	41.4197		1004.8	28.201		1004.8	41.2304
	1005.26	39.4435		1005.26	37.9909		1005.26	23.2196		1005.26	38.5512
	1005.72	38.6537		1005.72	33.9838		1005.72	19.8173		1005.72	34.5997
	1006.18	37.7172		1006.18	30.6978		1006.18	19.3782		1006.18	30.6862
	1006.64	36.7015		1006.64	26.2763		1006.64	19.609		1006.64	26.8682
	1007.1	36.1597		1007.1	23.3018		1007.1	20.9463		1007.1	23.4282
	1007.56	35.3693		1007.56	21.5236		1007.56	20.7952		1007.56	20.6398
	1008.02	34.6478		1008.02	20.7105		1008.02	20.6076		1008.02	19.5545
	1008.48	34.0909		1008.48	20.8171		1008.48	20.5039		1008.48	19.115
	1008.94	33.4299		1008.94	22.1815		1008.94	20.4607		1008.94	19.1987
	1009.4	32.8993		1009.4	24.8931		1009.4	20.5436		1009.4	20.119
	1009.86	32.2763		1009.86	26.7828		1009.86	21.0125		1009.86	21.796
	1010.32	31.8154		1010.32	29.2771		1010.32	21.3175		1010.32	24.1558
	1010.78	31.4309		1010.78	30.803		1010.78	21.7201		1010.78	27.8674
	1011.24	31.1646		1011.24	33.9294		1011.24	21.8161		1011.24	32.2286
	1011.7	31.4283		1011.7	42.9768		1011.7	22.2614		1011.7	32.6409
	1012.16	32.6855		1012.16	46.8706		1012.16	22.8067		1012.16	32.4554
	1012.62	34.0348		1012.62	49.7261		1012.62	23.8514		1012.62	31.8673
	1013.08	35.4439		1013.08	51.489		1013.08	25.2428		1013.08	32.9074
	1013.54	36.2208		1013.54	51.3888		1013.54	27.2722		1013.54	35.0801
	1014	37.5038		1014	52.2301		1014	30.6382		1014	37.5356
	1014.46	39.3998		1014.46	52.0234		1014.46	34.667		1014.46	40.4179
	1014.92	41.9481		1014.92	52.4829		1014.92	39.4096		1014.92	43.5378
	1015.38	45.5185		1015.38	49.9372		1015.38	44.5561		1015.38	46.4062
	1015.84	50.664		1015.84	47.6799		1015.84	50.7072		1015.84	48.4557
	1016.3	53.9184		1016.3	45.5669		1016.3	57.0809		1016.3	50.6293
	1016.76	56.6842		1016.76	45.9374		1016.76	61.9026		1016.76	52.337
	1017.22	58.4875		1017.22	48.4267		1017.22	64.0442		1017.22	51.4108
	1017.68	58.4289		1017.68	51.3496		1017.68	66.5402		1017.68	51.2164
	1018.13	61.9251		1018.13	55.4955		1018.13	68.6309		1018.13	53.2196
	1018.59	67.5506		1018.59	61.6672		1018.59	70.7955		1018.59	55.2756
	1019.05	75.679		1019.05	67.82		1019.05	73.1469		1019.05	56.7604
	1019.51	81.5401		1019.51	72.9879		1019.51	75.0323		1019.51	56.0582
	1019.97	87.1356		1019.97	77.9779		1019.97	76.378		1019.97	54.4778
	1020.43	97.2139		1020.43	82.435		1020.43	77.5481		1020.43	52.7167
	1020.89	105.048		1020.89	87.017		1020.89	78.3895		1020.89	50.9181
	1021.35	109.842		1021.35	90.857		1021.35	79.0997		1021.35	49.4486
	1021.81	106.095		1021.81	94.7356		1021.81	79.5672		1021.81	48.8197
	1022.27	105.088		1022.27	98.2507		1022.27	80.3071		1022.27	48.8288
	1022.73	100.47		1022.73	99.7748		1022.73	81.3086		1022.73	49.1188
	1023.19	101.489		1023.19	101.906		1023.19	85.0431		1023.19	50.116
	1023.64	102.663		1023.64	103.05		1023.64	88.8966		1023.64	51.6588
	1024.1	103.724		1024.1	104.713		1024.1	90.4008		1024.1	53.7902
	1024.56	104.434		1024.56	106.523		1024.56	89.5216		1024.56	56.3116
	1025.02	104.458		1025.02	106.195		1025.02	88.6191		1025.02	59.1213
	1025.48	104.111		1025.48	104.326		1025.48	88.7074		1025.48	62.3322
	1025.94	103.489		1025.94	104.581		1025.94	88.2644		1025.94	65.629
	1026.4	102.639		1026.4	102.651		1026.4	88.3322		1026.4	69.4081
	1026.86	101.584		1026.86	101.531		1026.86	89.1837		1026.86	73.2953
	1027.32	100.386		1027.32	103.377		1027.32	89.8888		1027.32	76.3279
	1027.77	99.1526		1027.77	104.363		1027.77	90.734		1027.77	78.6001
	1028.23	98.0653		1028.23	105.131		1028.23	91.5153		1028.23	79.246
	1028.69	96.7646		1028.69	106.831		1028.69	92.2527		1028.69	80.4912
	1029.15	95.5218		1029.15	107.635		1029.15	93.0977		1029.15	81.5952
	1029.61	94.2474		1029.61	107.76		1029.61	94.1357		1029.61	82.2453
	1030.07	92.6531		1030.07	109.332		1030.07	95.2075		1030.07	82.5997
	1030.53	91.2615		1030.53	112.738		1030.53	96.5016		1030.53	82.4026
	1030.98	90.1156		1030.98	115.952		1030.98	97.7576		1030.98	81.3474
	1031.44	89.6529		1031.44	118.272		1031.44	99.2515		1031.44	80.0454
	1031.9	91.2841		1031.9	121.592		1031.9	100.694		1031.9	77.7962
	1032.36	93.2008		1032.36	125.224		1032.36	102.262		1032.36	74.6745
	1032.82	95.6163		1032.82	128.632		1032.82	103.95		1032.82	71.8025
	1033.28	98.4376		1033.28	129.548		1033.28	105.39		1033.28	69.6499
	1033.73	100.032		1033.73	130.668		1033.73	107.505		1033.73	70.3174
	1034.19	101.465		1034.19	129.512		1034.19	109.718		1034.19	71.7271
	1034.65	104.201		1034.65	131.291		1034.65	112.354		1034.65	74.9296
	1035.11	107.499		1035.11	132.796		1035.11	114.772		1035.11	79.5095
	1035.57	111.317		1035.57	132.345		1035.57	117.537		1035.57	84.4427
	1036.02	116.04		1036.02	133.158		1036.02	120.331		1036.02	88.7872
	1036.48	120.399		1036.48	135.102		1036.48	123.818		1036.48	90.6089
	1036.94	128.912		1036.94	135.997		1036.94	128.363		1036.94	92.0234
	1037.4	131.838		1037.4	136.854		1037.4	135.126		1037.4	94.7167
	1037.86	132.824		1037.86	140.838		1037.86	141.35		1037.86	98.0861
	1038.31	134.814		1038.31	145.768		1038.31	147.535		1038.31	101.245
	1038.77	136.608		1038.77	151.345		1038.77	153.087		1038.77	104.054
	1039.23	138.483		1039.23	156.465		1039.23	158.13		1039.23	106.002
	1039.69	140.458		1039.69	162.63		1039.69	162.775		1039.69	107.048
	1040.15	142.615		1040.15	169.366		1040.15	166.616		1040.15	107.717
	1040.6	145.222		1040.6	175.539		1040.6	169.878		1040.6	108.343
	1041.06	148.372		1041.06	182.722		1041.06	172.7		1041.06	108.698
	1041.52	152.045		1041.52	191.705		1041.52	174.951		1041.52	109.079
	1041.98	155.83		1041.98	201.623		1041.98	176.853		1041.98	109.916
	1042.43	159.384		1042.43	209.614		1042.43	178.375		1042.43	112.025
	1042.89	161.221		1042.89	214.532		1042.89	179.437		1042.89	114.411
	1043.35	162.203		1043.35	216.039		1043.35	180.142		1043.35	118.777
	1043.81	162.251		1043.81	218.054		1043.81	180.71		1043.81	117.196
	1044.26	163.112		1044.26	218.875		1044.26	181.389		1044.26	114.913
	1044.72	163.906		1044.72	218.137		1044.72	183.883		1044.72	112.937
	1045.18	164.143		1045.18	217.04		1045.18	186.987		1045.18	109.588
	1045.63	163.87		1045.63	216.247		1045.63	189.524		1045.63	107.88
	1046.09	163.407		1046.09	214.362		1046.09	190.526		1046.09	110.163
	1046.55	162.974		1046.55	211.265		1046.55	191.162		1046.55	115.979
	1047.01	162.202		1047.01	208.558		1047.01	190.732		1047.01	122.086
	1047.46	160.724		1047.46	206.04		1047.46	189.569		1047.46	127.156
	1047.92	155.926		1047.92	202.265		1047.92	188.065		1047.92	128.603
	1048.38	154.797		1048.38	198.718		1048.38	186.587		1048.38	128.814
	1048.83	154.537		1048.83	197.09		1048.83	185.665		1048.83	128.408
	1049.29	154.57		1049.29	196.471		1049.29	185.242		1049.29	128.353
	1049.75	154.079		1049.75	195.974		1049.75	185.264		1049.75	128.192
	1050.21	152.764		1050.21	197.494		1050.21	185.892		1050.21	127.805
	1050.66	151.394		1050.66	199.742		1050.66	186.852		1050.66	126.372
	1051.12	149.886		1051.12	204.995		1051.12	188.096		1051.12	125.643
	1051.58	148.432		1051.58	207.987		1051.58	189.526		1051.58	125.947
	1052.03	147.107		1052.03	209.824		1052.03	191.301		1052.03	128.396
	1052.49	147.033		1052.49	209.969		1052.49	193.848		1052.49	131.837
	1052.95	147.606		1052.95	210.568		1052.95	196.808		1052.95	136.676
	1053.4	147.209		1053.4	210.063		1053.4	200.002		1053.4	143.438
	1053.86	145.777		1053.86	209.928		1053.86	203.466		1053.86	151.721
	1054.32	144.098		1054.32	209.462		1054.32	207.194		1054.32	158.72
	1054.77	142.721		1054.77	206.955		1054.77	211.112		1054.77	165.806
	1055.23	141.414		1055.23	204.38		1055.23	215.266		1055.23	171.98
	1055.69	140.585		1055.69	200.96		1055.69	219.712		1055.69	177.087
	1056.14	140.307		1056.14	199.353		1056.14	224.12		1056.14	180.804
	1056.6	140.706		1056.6	199.283		1056.6	228.473		1056.6	182.316
	1057.06	141.986		1057.06	200.721		1057.06	232.915		1057.06	182.415
	1057.51	144.128		1057.51	202.494		1057.51	237.424		1057.51	180.951
	1057.97	147.027		1057.97	203.667		1057.97	241.475		1057.97	178.793
	1058.42	150.906		1058.42	205.023		1058.42	245.979		1058.42	176.833
	1058.88	155.479		1058.88	205.375		1058.88	250.67		1058.88	174.171
	1059.34	160.926		1059.34	208.917		1059.34	255.577		1059.34	170.833
	1059.79	167.163		1059.79	213.239		1059.79	260.821		1059.79	167.927
	1060.25	174.359		1060.25	217.957		1060.25	265.943		1060.25	166.083
	1060.71	182.962		1060.71	220.734		1060.71	272.164		1060.71	166.709
	1061.16	192.456		1061.16	224.392		1061.16	279.636		1061.16	168.538
	1061.62	198.158		1061.62	228.297		1061.62	287.078		1061.62	172.395
	1062.08	203.943		1062.08	234.528		1062.08	294.435		1062.08	177.714
	1062.53	207.407		1062.53	242.187		1062.53	301.538		1062.53	185.122
	1062.99	210.32		1062.99	253.183		1062.99	308.584		1062.99	192.709
	1063.44	212.787		1063.44	263.805		1063.44	314.646		1063.44	199.174
	1063.9	215.496		1063.9	273.371		1063.9	320.956		1063.9	205.11
	1064.35	217.623		1064.35	283.031		1064.35	326.988		1064.35	210.835
	1064.81	219.163		1064.81	293.268		1064.81	332.896		1064.81	217.2
	1065.27	220.223		1065.27	302.706		1065.27	339.05		1065.27	224.195
	1065.72	221.394		1065.72	311.512		1065.72	345.022		1065.72	230.958
	1066.18	222.845		1066.18	320.035		1066.18	350.988		1066.18	237.035
	1066.63	225.317		1066.63	326.444		1066.63	356.416		1066.63	241.165
	1067.09	228.651		1067.09	332.565		1067.09	360.404		1067.09	244.684
	1067.54	232.497		1067.54	339.212		1067.54	363.314		1067.54	246.489
	1068	236.759		1068	347.207		1068	369.233		1068	247.207
	1068.46	241.362		1068.46	353.324		1068.46	376.431		1068.46	247.22
	1068.91	246.498		1068.91	356.538		1068.91	383.42		1068.91	247.76
	1069.37	251.738		1069.37	359.521		1069.37	390.367		1069.37	250.081
	1069.82	256.298		1069.82	362.135		1069.82	396.871		1069.82	251.354
	1070.28	260.839		1070.28	365.753		1070.28	402.75		1070.28	252.141
	1070.73	264.6		1070.73	368.187		1070.73	407.712		1070.73	251.813
	1071.19	267.338		1071.19	371.547		1071.19	412.065		1071.19	251.628
	1071.65	269.052		1071.65	373.794		1071.65	415.644		1071.65	252.538
	1072.1	269.721		1072.1	374.132		1072.1	418.886		1072.1	252.807
	1072.56	268.922		1072.56	374.389		1072.56	421.689		1072.56	253.482
	1073.01	266.842		1073.01	373.063		1073.01	424.067		1073.01	255.896
	1073.46	262.96		1073.46	373.467		1073.46	426.489		1073.46	261.146
	1073.92	258.225		1073.92	370.89		1073.92	430.308		1073.92	266.626
	1074.38	252.954		1074.38	366.886		1074.38	433.134		1074.38	270.926
	1074.83	247.767		1074.83	361.207		1074.83	434.411		1074.83	274.287
	1075.29	243.383		1075.29	354.025		1075.29	431.956		1075.29	277.684
	1075.74	237.789		1075.74	346.589		1075.74	429.091		1075.74	280.734
	1076.2	232.168		1076.2	340.204		1076.2	427.401		1076.2	284.445
	1076.65	226.762		1076.65	334.301		1076.65	429.386		1076.65	287.172
	1077.11	221.573		1077.11	327.653		1077.11	429.565		1077.11	283.891
	1077.56	216.616		1077.56	319.791		1077.56	427.659		1077.56	283.828
	1078.02	212.005		1078.02	311.874		1078.02	425.724		1078.02	284.245
	1078.47	208.125		1078.47	306.139		1078.47	425.653		1078.47	285.561
	1078.93	204.378		1078.93	300.828		1078.93	425.415		1078.93	285.334
	1079.38	200.949		1079.38	297.082		1079.38	424.87		1079.38	286.323
	1079.83	197.848		1079.83	293.005		1079.83	423.313		1079.83	289.525
	1080.29	194.921		1080.29	288.829		1080.29	422.033		1080.29	294.658
	1080.74	192.305		1080.74	282.644		1080.74	420.923		1080.74	301.2
	1081.2	190.495		1081.2	281.343		1081.2	420.325		1081.2	308.969
	1081.65	188.809		1081.65	279.889		1081.65	418.997		1081.65	318.429
	1082.11	187.226		1082.11	279.801		1082.11	416.729		1082.11	327.622
	1082.56	185.628		1082.56	279.19		1082.56	410.414		1082.56	334.647
	1083.02	183.399		1083.02	280.138		1083.02	407.09		1083.02	337.406
	1083.47	179.931		1083.47	280.515		1083.47	404.617		1083.47	336.979
	1083.93	176.76		1083.93	279.901		1083.93	403.327		1083.93	333.025
	1084.38	172.887		1084.38	280.369		1084.38	402.535		1084.38	319.967
	1084.83	169.035		1084.83	280.579		1084.83	404.531		1084.83	314.785
	1085.29	165.395		1085.29	282.363		1085.29	406.809		1085.29	309.88
	1085.74	163.392		1085.74	284.144		1085.74	409.235		1085.74	305.946
	1086.2	161.78		1086.2	285.6		1086.2	410.036		1086.2	302.456
	1086.65	161.37		1086.65	287.622		1086.65	411.184		1086.65	306.591
	1087.1	161.568		1087.1	290.296		1087.1	411.93		1087.1	315.304
	1087.56	162.149		1087.56	290.824		1087.56	412.198		1087.56	320.501
	1088.01	162.963		1088.01	290.34		1088.01	411.07		1088.01	325.099
	1088.47	163.456		1088.47	289.361		1088.47	409.145		1088.47	328.692
	1088.92	164.112		1088.92	288.953		1088.92	407.557		1088.92	331.663
	1089.38	165.638		1089.38	288.172		1089.38	406.079		1089.38	334.854
	1089.83	167.182		1089.83	290.337		1089.83	405.321		1089.83	337.71
	1090.28	168.884		1090.28	290.705		1090.28	405.741		1090.28	340.596
	1090.74	170.58		1090.74	289.53		1090.74	407.96		1090.74	343.793
	1091.19	171.693		1091.19	289.885		1091.19	411.38		1091.19	345.923
	1091.65	171.088		1091.65	289.484		1091.65	416.846		1091.65	347.449
	1092.1	170.516		1092.1	288.57		1092.1	424.509		1092.1	348.654
	1092.55	170.165		1092.55	287.273		1092.55	433.46		1092.55	350.378
	1093.01	170.584		1093.01	283.222		1093.01	443.622		1093.01	353.016
	1093.46	171.441		1093.46	280.609		1093.46	454.471		1093.46	355.778
	1093.91	173.262		1093.91	279.954		1093.91	464.986		1093.91	359.058
	1094.37	175.814		1094.37	279.33		1094.37	474.646		1094.37	362.516
	1094.82	179.142		1094.82	280.811		1094.82	483.536		1094.82	366.117
	1095.27	183.306		1095.27	284.719		1095.27	492.162		1095.27	369.797
	1095.73	186.564		1095.73	284.669		1095.73	496.85		1095.73	371.062
	1096.18	188.486		1096.18	283.9		1096.18	496.951		1096.18	369.294
	1096.63	188.384		1096.63	283.215		1096.63	492.588		1096.63	367.033
	1097.09	188.236		1097.09	284.772		1097.09	488.406		1097.09	362.729
	1097.54	187.461		1097.54	285.689		1097.54	484.287		1097.54	357.743
	1097.99	186.728		1097.99	286.365		1097.99	480.164		1097.99	352.905
	1098.45	186.059		1098.45	287.204		1098.45	476.062		1098.45	349.38
	1098.9	185.008		1098.9	287.797		1098.9	472.084		1098.9	345.178
	1099.35	183.555		1099.35	285.787		1099.35	468.364		1099.35	341.667
	1099.81	181.688		1099.81	283.809		1099.81	465.39		1099.81	339.075
	1100.26	179.304		1100.26	282.14		1100.26	462.859		1100.26	337.491
	1100.71	176.125		1100.71	279.328		1100.71	461.245		1100.71	337.974
	1101.17	172.642		1101.17	276.054		1101.17	458.829		1101.17	338.335
	1101.62	169.084		1101.62	273.092		1101.62	457.027		1101.62	338.492
	1102.07	165.641		1102.07	269.314		1102.07	454.184		1102.07	338.619
	1102.53	162.315		1102.53	266.565		1102.53	452.598		1102.53	336.542
	1102.98	160.232		1102.98	264.929		1102.98	451.09		1102.98	333.083
	1103.43	159.253		1103.43	265.559		1103.43	450.831		1103.43	329.076
	1103.88	158.352		1103.88	262.204		1103.88	450.24		1103.88	324.583
	1104.34	157.158		1104.34	258.058		1104.34	448.862		1104.34	321.154
	1104.79	156.814		1104.79	252.94		1104.79	445.21		1104.79	316.895
	1105.24	156.789		1105.24	248.164		1105.24	440.463		1105.24	311.76
	1105.7	156.75		1105.7	244.367		1105.7	435.077		1105.7	305.158
	1106.15	156.067		1106.15	239.049		1106.15	425.476		1106.15	298.348
	1106.6	155.128		1106.6	233.563		1106.6	418.814		1106.6	291.633
	1107.05	153.967		1107.05	230.958		1107.05	413.32		1107.05	284.482
	1107.51	152.749		1107.51	230.316		1107.51	409.466		1107.51	277.896
	1107.96	151.148		1107.96	230.836		1107.96	404.944		1107.96	272.486
	1108.41	149.786		1108.41	231.467		1108.41	398.914		1108.41	269.342
	1108.86	148.061		1108.86	232.93		1108.86	393.771		1108.86	267.751
	1109.32	146.951		1109.32	234.98		1109.32	389.528		1109.32	267.603
	1109.77	145.633		1109.77	239.932		1109.77	385.429		1109.77	268.139
	1110.22	143.301		1110.22	238.41		1110.22	376.569		1110.22	268.709
	1110.67	141.148		1110.67	233.797		1110.67	366.782		1110.67	269.018
	1111.13	139.019		1111.13	220.655		1111.13	358.658		1111.13	269.05
	1111.58	137.116		1111.58	222.517		1111.58	351.319		1111.58	268.082
	1112.03	134.845		1112.03	220.512		1112.03	345.458		1112.03	265.916
	1112.48	132.801		1112.48	215.943		1112.48	340.14		1112.48	264.633
	1112.93	130.498		1112.93	210.898		1112.93	335.487		1112.93	263.246
	1113.39	128.525		1113.39	205.334		1113.39	330.856		1113.39	261.215
	1113.84	126.502		1113.84	200.96		1113.84	325.331		1113.84	257.511
	1114.29	124.536		1114.29	197.741		1114.29	319.438		1114.29	253.229
	1114.74	123.047		1114.74	193.831		1114.74	313.766		1114.74	248.096
	1115.2	121.649		1115.2	191.585		1115.2	308.356		1115.2	241.645
	1115.65	119.912		1115.65	187.706		1115.65	303.815		1115.65	235.401
	1116.1	117.894		1116.1	184.645		1116.1	298.482		1116.1	230.137
	1116.55	115.72		1116.55	181.089		1116.55	292.95		1116.55	226.142
	1117	113.726		1117	177.514		1117	287.411		1117	222.376
	1117.45	111.711		1117.45	174.644		1117.45	283.592		1117.45	219.709
	1117.91	109.58		1117.91	172.581		1117.91	284.146		1117.91	218.369
	1118.36	106.226		1118.36	171.278		1118.36	285.84		1118.36	218.313
	1118.81	105.466		1118.81	169.535		1118.81	282.917		1118.81	218.653
	1119.26	105.077		1119.26	167.411		1119.26	279.31		1119.26	218.785
	1119.71	104.49		1119.71	165.805		1119.71	275.792		1119.71	217.937
	1120.17	103.926		1120.17	164.676		1120.17	272.746		1120.17	215.381
	1120.62	103.391		1120.62	163.708		1120.62	270.637		1120.62	211.818
	1121.07	102.176		1121.07	161.328		1121.07	268.067		1121.07	207.653
	1121.52	100.148		1121.52	159.662		1121.52	263.428		1121.52	202.657
	1121.97	97.8079		1121.97	158.271		1121.97	260.97		1121.97	196.042
	1122.42	95.0541		1122.42	159.389		1122.42	258.457		1122.42	189.6
	1122.87	91.605		1122.87	161.302		1122.87	254.753		1122.87	183.51
	1123.33	88.2956		1123.33	161.474		1123.33	250.298		1123.33	176.994
	1123.78	85.6794		1123.78	159.503		1123.78	246.218		1123.78	170.531
	1124.23	83.2908		1124.23	155.091		1124.23	240.429		1124.23	163.545
	1124.68	80.2083		1124.68	152.064		1124.68	230.923		1124.68	155.938
	1125.13	79.0627		1125.13	149.866		1125.13	217.552		1125.13	149.183
	1125.58	78.403		1125.58	146.727		1125.58	203.015		1125.58	143.529
	1126.03	77.9545		1126.03	143.03		1126.03	191.094		1126.03	138.227
	1126.49	77.0842		1126.49	138.239		1126.49	184.656		1126.49	133.269
	1126.94	76.1335		1126.94	132.149		1126.94	182.583		1126.94	129.25
	1127.39	75.0995		1127.39	126.202		1127.39	183.059		1127.39	125.841
	1127.84	72.9409		1127.84	120.932		1127.84	185.839		1127.84	122.828
	1128.29	70.3969		1128.29	116.444		1128.29	189.286		1128.29	119.605
	1128.74	67.1339		1128.74	112.798		1128.74	185.858		1128.74	116.033
	1129.19	62.9947		1129.19	107.914		1129.19	173.287		1129.19	111.892
	1129.64	58.7647		1129.64	103.74		1129.64	157.248		1129.64	106.686
	1130.09	54.7805		1130.09	99.5137		1130.09	143.581		1130.09	100.453
	1130.54	49.8728		1130.54	94.1045		1130.54	135.422		1130.54	94.4542
	1130.99	46.8393		1130.99	88.0769		1130.99	136.537		1130.99	89.3876
	1131.45	44.186		1131.45	82.2482		1131.45	135.703		1131.45	84.551
	1131.9	42.4122		1131.9	76.4407		1131.9	128.149		1131.9	79.8683
	1132.35	41.6586		1132.35	71.2422		1132.35	116.741		1132.35	74.1447
	1132.8	41.6281		1132.8	66.8018		1132.8	117.637		1132.8	68.4002
	1133.25	43.6662		1133.25	63.7734		1133.25	114.345		1133.25	62.8499
	1133.7	43.4261		1133.7	62.675		1133.7	111.276		1133.7	58.6127
	1134.15	42.5614		1134.15	60.8949		1134.15	107.871		1134.15	55.2833
	1134.6	41.3006		1134.6	59.2931		1134.6	103.336		1134.6	52.6784
	1135.05	39.2075		1135.05	57.96		1135.05	98.2181		1135.05	49.5241
	1135.5	36.5034		1135.5	56.7302		1135.5	92.2255		1135.5	47.249
	1135.95	33.6197		1135.95	54.7447		1135.95	85.2203		1135.95	45.2605
	1136.4	30.9372		1136.4	52.6244		1136.4	78.1184		1136.4	44.0961
	1136.85	25.3672		1136.85	51.7948		1136.85	69.7478		1136.85	42.6272
	1137.3	21.058		1137.3	51.6577		1137.3	60.1211		1137.3	38.5516
	1137.75	17.2474		1137.75	52.2047		1137.75	49.269		1137.75	33.4406
	1138.2	13.0574		1138.2	51.7416		1138.2	36.33		1138.2	28.6886
	1138.65	8.66413		1138.65	50.7514		1138.65	24.4066		1138.65	22.0387
	1139.1	5.82214		1139.1	47.4868		1139.1	12.781		1139.1	15.9758
	1139.55	1.62445		1139.55	42.2514		1139.55	3.67781		1139.55	10.459
	1140	-1.41647		1140	36.962		1140	-3.62404		1140	4.80521
	1140.45	-4.10417		1140.45	30.7632		1140.45	-9.27539		1140.45	-2.13929
	1140.9	-6.1519		1140.9	24.654		1140.9	-15.7283		1140.9	-7.734
	1141.34	-6.24671		1141.34	19.3202		1141.34	-16.6682		1141.34	-10.1479
	1141.79	-3.95838		1141.79	17.6121		1141.79	-9.95308		1141.79	-7.6723
	1142.25	-1.95772		1142.25	15.4122		1142.25	-2.20535		1142.25	-5.23635
	1142.7	-0.975085		1142.7	12.1889		1142.7	5.23669		1142.7	-0.918527
	1143.16	-0.810822		1143.16	6.35589		1143.16	10.7197		1143.16	2.01584
	1143.61	-0.0659406		1143.61	3.10633		1143.61	16.6157		1143.61	5.84485
	1144.07	0.44016		1144.07	0.227299		1144.07	20.4465		1144.07	6.58733
	1144.52	0.527935		1144.52	-1.95535		1144.52	24.2247		1144.52	10.3562
	1144.98	1.16179		1144.98	-4.97695		1144.98	27.8325		1144.98	13.1905
	1145.43	2.84421		1145.43	-6.36306		1145.43	31.1751		1145.43	16.8075
	1145.89	2.71573		1145.89	-4.69195		1145.89	34.6876		1145.89	19.0309
	1146.34	2.39871		1146.34	-1.69547		1146.34	36.2311		1146.34	21.6412
	1146.8	3.20359		1146.8	1.04542		1146.8	37.132		1146.8	22.01
	1147.25	2.32342		1147.25	6.99342		1147.25	38.8371		1147.25	21.5608
	1147.71	0.884826		1147.71	14.4873		1147.71	40.8197		1147.71	18.5029
	1148.16	0.344755		1148.16	21.4924		1148.16	43.9942		1148.16	14.2195
	1148.62	-3.1497		1148.62	28.9695		1148.62	45.5997		1148.62	10.3822
	1149.07	-2.28608		1149.07	34.7317		1149.07	48.8316		1149.07	4.64125
	1149.53	-0.844918		1149.53	37.5146		1149.53	50.38		1149.53	-2.07032
	1149.98	0.341495		1149.98	38.3994		1149.98	49.4128		1149.98	-5.17781
	1150.44	2.48005		1150.44	38.9722		1150.44	46.8384		1150.44	-6.19435
	1150.89	4.3511		1150.89	40.6098		1150.89	42.8269		1150.89	6.39083
	1151.35	5.57297		1151.35	40.0122		1151.35	37.6878		1151.35	10.0183
	1151.8	7.84048		1151.8	39.312		1151.8	34.162		1151.8	12.8875
	1152.26	9.79856		1152.26	38.5362		1152.26	30.5091		1152.26	19.0376
	1152.71	13.1469		1152.71	37.536		1152.71	25.7574		1152.71	24.7685
	1153.16	17.5216		1153.16	36.3039		1153.16	22.5517		1153.16	28.9522
	1153.62	22.0371		1153.62	35.8986		1153.62	23.6196		1153.62	29.2674
	1154.07	27.6207		1154.07	34.0604		1154.07	26.6034		1154.07	28.5222
	1154.53	29.4871		1154.53	32.5523		1154.53	28.0221		1154.53	27.6848
	1154.98	29.2706		1154.98	30.0781		1154.98	30.9993		1154.98	25.9911
	1155.44	28.1783		1155.44	29.6473		1155.44	35.0276		1155.44	23.4204
	1155.89	26.384		1155.89	31.7603		1155.89	40.4201		1155.89	20.174
	1156.35	23.0063		1156.35	34.7257		1156.35	45.3839		1156.35	15.3283
	1156.8	21.0332		1156.8	36.0892		1156.8	49.3972		1156.8	7.6638
	1157.25	18.7555		1157.25	38.4367		1157.25	53.8339		1157.25	3.52801
	1157.71	13.7702		1157.71	40.3043		1157.71	57.4972		1157.71	0.603998
	1158.16	10.8195		1158.16	41.3178		1158.16	64.0934		1158.16	0.261191
	1158.62	8.87436		1158.62	42.5264		1158.62	66.8418		1158.62	13.8873
	1159.07	7.15503		1159.07	44.408		1159.07	68.0534		1159.07	17.038
	1159.52	6.87831		1159.52	45.721		1159.52	69.4707		1159.52	19.3431
	1159.98	6.69643		1159.98	48.1872		1159.98	68.1918		1159.98	20.9791
	1160.43	7.95982		1160.43	50.9241		1160.43	67.675		1160.43	23.052
	1160.88	14.2699		1160.88	52.3127		1160.88	69.1057		1160.88	25.1196
	1161.34	15.9419		1161.34	53.4621		1161.34	69.0629		1161.34	27.8896
	1161.79	18.0933		1161.79	53.1814		1161.79	69.4272		1161.79	29.9607
	1162.25	19.2988		1162.25	54.127		1162.25	68.3562		1162.25	32.185
	1162.7	20.0172		1162.7	54.4026		1162.7	68.1505		1162.7	34.5054
	1163.15	19.018		1163.15	53.4692		1163.15	65.9023		1163.15	38.2691
	1163.61	17.5661		1163.61	54.0898		1163.61	61.3229		1163.61	39.5919
	1164.06	15.3601		1164.06	55.6801		1164.06	58.6857		1164.06	38.2659
	1164.52	14.6399		1164.52	58.1264		1164.52	56.5982		1164.52	34.1384
[truncated: 78 more rows]
