# Supplementary material for: Remineralization of early enamel lesions with a novel prepared tricalcium silicate paste
Source: Sci Rep. 2022 Jun 15;12:9926. doi: 10.1038/s41598-022-13608-0 (PMC9200717; doi:10.1038/s41598-022-13608-0)
Supplement: Supplementary file 5 — Supplementary Information 5. [file 41598_2022_13608_MOESM5_ESM.xlsx]

## Sheet: ورقة1
	202.307	20.5874		202.307	22.8361		202.307	64.4085		202.307	15.3942
	202.824	21.7906		202.824	25.4791		202.824	46.5745		202.824	16.2041
	203.34	22.1017		203.34	27.388		203.34	34.6441		203.34	16.8896
	203.857	20.7204		203.857	28.7367		203.857	26.997		203.857	17.3817
	204.373	16.8699		204.373	29.6281		204.373	18.8046		204.373	17.6421
	204.888	13.7378		204.888	30.1987		204.888	13.8171		204.888	17.6535
	205.404	11.79		205.404	29.9912		205.404	11.0322		205.404	17.4024
	205.92	10.3706		205.92	36.3155		205.92	8.23513		205.92	16.8772
	206.437	9.13798		206.437	36.3768		206.437	5.04759		206.437	16.0959
	206.953	8.11946		206.953	34.0304		206.953	3.36469		206.953	15.1368
	207.469	7.22864		207.469	29.5076		207.469	3.12622		207.469	14.0693
	207.983	6.61682		207.983	23.9095		207.983	1.94461		207.983	12.9638
	208.5	6.0974		208.5	18.4237		208.5	2.03628		208.5	11.6143
	209.016	5.68116		209.016	12.9414		209.016	2.20043		209.016	11.0316
	209.532	5.63585		209.532	7.57985		209.532	3.36128		209.532	10.5782
	210.048	5.85819		210.048	2.6647		210.048	4.05185		210.048	10.2626
	210.562	6.70537		210.562	-1.32811		210.562	5.54697		210.562	9.88382
	211.078	7.87623		211.078	-4.48659		211.078	8.44261		211.078	9.43828
	211.594	9.06365		211.594	-6.47075		211.594	11.1003		211.594	8.97911
	212.11	10.2996		212.11	-7.18444		212.11	13.0264		212.11	8.50096
	212.624	11.517		212.624	-6.56486		212.624	14.4575		212.624	7.97499
	213.14	11.8695		213.14	-3.82041		213.14	14.6112		213.14	7.30207
	213.656	11.6214		213.656	0.444218		213.656	14.6737		213.656	6.66524
	214.172	10.9704		214.172	5.3626		214.172	15.9719		214.172	6.05794
	214.685	9.84817		214.685	10.9284		214.685	17.8085		214.685	5.47685
	215.201	8.7043		215.201	15.7081		215.201	19.4605		215.201	4.91543
	215.717	7.28383		215.717	20.4424		215.717	22.3343		215.717	4.37895
	216.233	6.16583		216.233	24.1676		216.233	24.0196		216.233	3.87705
	216.746	4.84971		216.746	26.6547		216.746	24.7681		216.746	3.42742
	217.262	3.4339		217.262	27.8083		217.262	24.1913		217.262	3.06279
	217.778	1.77523		217.778	26.4534		217.778	23.9813		217.778	2.79094
	218.291	-0.535293		218.291	24.0272		218.291	21.6261		218.291	2.61073
	218.807	-2.71708		218.807	19.4728		218.807	19.4328		218.807	2.47362
	219.323	-3.31944		219.323	14.6386		219.323	15.6132		219.323	2.42479
	219.838	-2.64121		219.838	10.2381		219.838	12.3407		219.838	2.45652
	220.352	-1.64684		220.352	6.32195		220.352	10.21		220.352	2.55769
	220.867	-0.488294		220.867	3.13145		220.867	7.48386		220.867	2.6286
	221.383	0.431526		221.383	0.622313		221.383	5.21343		221.383	2.74118
	221.896	1.08304		221.896	-0.982207		221.896	-0.0644108		221.896	2.95252
	222.411	1.53256		222.411	-1.98992		222.411	-3.16303		222.411	3.22235
	222.927	1.91517		222.927	-2.13974		222.927	-4.84531		222.927	3.51452
	223.44	1.91656		223.44	-1.71663		223.44	-6.82661		223.44	3.79979
	223.955	1.0517		223.955	-0.692758		223.955	-6.94072		223.955	4.04355
	224.471	0.753295		224.471	1.02084		224.471	-6.13585		224.471	4.29232
	224.984	1.03435		224.984	3.32282		224.984	-3.47066		224.984	4.68866
	225.499	2.72209		225.499	6.21253		225.499	-0.676804		225.499	5.04329
	226.012	4.44058		226.012	9.51549		226.012	2.77039		226.012	5.34148
	226.527	6.26718		226.527	13.4885		226.527	6.9877		226.527	5.47156
	227.043	7.83738		227.043	17.6893		227.043	10.0019		227.043	5.50533
	227.556	9.62132		227.556	21.7054		227.556	14.1667		227.556	5.45142
	228.071	11.5126		228.071	24.6891		228.071	16.547		228.071	5.35069
	228.586	13.4981		228.586	26.6765		228.586	16.1401		228.586	5.222
	229.099	16.0236		229.099	27.7772		229.099	16.2864		229.099	5.10187
	229.614	19.3307		229.614	27.569		229.614	14.5778		229.614	5.04951
	230.127	22.6595		230.127	26.9738		230.127	12.7537		230.127	5.08985
	230.642	27.7419		230.642	26.2145		230.642	9.28477		230.642	5.37651
	231.157	30.6622		231.157	25.3042		231.157	0.953355		231.157	5.64785
	231.669	31.9413		231.669	24.8132		231.669	-1.6867		231.669	6.03054
	232.184	30.5228		232.184	24.3583		232.184	-2.27455		232.184	6.3999
	232.697	28.4979		232.697	23.7572		232.697	-2.1695		232.697	6.78338
	233.212	26.2677		233.212	23.2071		233.212	-1.03998		233.212	7.06766
	233.725	24.8079		233.725	22.4621		233.725	0.679706		233.725	7.17897
	234.239	23.5744		234.239	21.7613		234.239	3.54606		234.239	7.14739
	234.752	22.5402		234.752	21.0398		234.752	8.52314		234.752	7.00616
	235.267	20.7207		235.267	20.3673		235.267	14.3475		235.267	6.78533
	235.779	19.0519		235.779	19.7478		235.779	24.4278		235.779	6.51614
	236.294	17.4073		236.294	19.5341		236.294	29.2777		236.294	6.22592
	236.809	15.9467		236.809	19.3833		236.809	34.0078		236.809	5.95168
	237.321	14.7911		237.321	18.8033		237.321	36.5793		237.321	5.72675
	237.836	14.8931		237.836	15.4783		237.836	40.2521		237.836	5.57931
	238.348	15.1794		238.348	10.7176		238.348	42.7823		238.348	5.64433
	238.863	16.114		238.863	4.46591		238.863	39.7767		238.863	5.87719
	239.375	17.2179		239.375	-1.64262		239.375	39.1908		239.375	6.29301
	239.889	18.1019		239.889	-2.80027		239.889	40.5306		239.889	6.87891
	240.402	18.0931		240.402	-5.9632		240.402	40.4082		240.402	7.60582
	240.916	17.7701		240.916	-8.31514		240.916	39.0706		240.916	8.43191
	241.428	17.0602		241.428	-9.12571		241.428	37.1328		241.428	9.18282
	241.941	15.8326		241.941	-7.21333		241.941	35.2597		241.941	9.95559
	242.455	14.4763		242.455	-2.63375		242.455	31.5712		242.455	10.5631
	242.967	12.7402		242.967	-0.347917		242.967	28.3052		242.967	11.1398
	243.481	10.7858		243.481	3.14732		243.481	25.0159		243.481	11.5408
	243.994	8.79319		243.994	7.94767		243.994	21.9132		243.994	11.8919
	244.508	6.81947		244.508	13.9542		244.508	20.501		244.508	12.2957
	245.02	4.86003		245.02	15.6792		245.02	19.2243		245.02	12.7821
	245.534	3.01655		245.534	12.8274		245.534	18.7016		245.534	13.3656
	246.046	1.45226		246.046	11.3577		246.046	18.0019		246.046	14.0374
	246.558	0.530384		246.558	9.79556		246.558	17.591		246.558	14.7841
	247.072	-0.703653		247.072	8.53094		247.072	18.1042		247.072	15.5826
	247.584	-1.70559		247.584	7.13841		247.584	19.2878		247.584	16.4438
	248.098	-2.49351		248.098	6.18628		248.098	19.9677		248.098	17.3497
	248.61	-2.8418		248.61	5.23512		248.61	17.6346		248.61	18.2318
	249.124	-2.77533		249.124	4.91316		249.124	14.9384		249.124	19.0524
	249.636	-2.27415		249.636	5.92676		249.636	11.3992		249.636	19.7654
	250.147	-1.38487		250.147	9.01494		250.147	7.30094		250.147	20.3014
	250.661	0.238129		250.661	8.99329		250.661	4.53541		250.661	20.7902
	251.173	2.09236		251.173	8.73214		251.173	0.777972		251.173	21.1974
	251.685	4.79528		251.685	10.9894		251.685	-0.958048		251.685	21.496
	252.198	7.57189		252.198	12.1539		252.198	-3.28266		252.198	21.7023
	252.71	10.3257		252.71	7.40193		252.71	-5.17961		252.71	21.8402
	253.224	12.537		253.224	2.17688		253.224	-4.58566		253.224	22.0992
	253.735	13.9045		253.735	0.676672		253.735	-2.47432		253.735	22.216
	254.247	14.7036		254.247	0.421275		254.247	0.390881		254.247	22.1993
	254.761	14.8748		254.761	1.34596		254.761	4.10232		254.761	22.0999
	255.272	14.7636		255.272	3.48423		255.272	5.64158		255.272	21.9271
	255.784	14.2062		255.784	6.00671		255.784	8.08593		255.784	21.6691
	256.297	12.7811		256.297	10.938		256.297	10.4286		256.297	21.2788
	256.809	11.3456		256.809	15.4611		256.809	13.3646		256.809	20.7576
	257.32	9.91327		257.32	14.2649		257.32	15.8196		257.32	20.0945
	257.833	8.9783		257.833	10.591		257.833	16.7656		257.833	19.2996
	258.345	8.89628		258.345	7.74498		258.345	17.1028		258.345	18.4188
	258.856	9.95456		258.856	5.71074		258.856	16.3465		258.856	17.4915
	259.367	11.763		259.367	4.26638		259.367	14.8088		259.367	16.5341
	259.881	14.4032		259.881	2.57729		259.881	14.8303		259.881	15.6077
	260.392	17.6678		260.392	0.823012		260.392	14.3705		260.392	14.8019
	260.903	21.2691		260.903	-1.79521		260.903	16.6737		260.903	14.1618
	261.416	23.0277		261.416	-5.50431		261.416	17.1136		261.416	13.6585
	261.928	24.4411		261.928	-6.7313		261.928	17.2142		261.928	13.3491
	262.439	25.9975		262.439	-5.99789		262.439	16.4444		262.439	13.0764
	262.95	27.2935		262.95	-2.31879		262.95	15.9318		262.95	12.7973
	263.463	28.8725		263.463	0.512839		263.463	15.8103		263.463	12.5095
	263.974	29.9179		263.974	6.35364		263.974	14.3998		263.974	12.1835
	264.485	30.7532		264.485	12.8669		264.485	13.394		264.485	11.797
	264.996	30.1892		264.996	19.9246		264.996	12.3804		264.996	11.2636
	265.509	28.8646		265.509	23.7419		265.509	13.1596		265.509	10.7051
	266.02	26.9493		266.02	26.2556		266.02	13.1182		266.02	10.103
	266.531	26.1149		266.531	28.4741		266.531	12.9529		266.531	9.46586
	267.042	25.5675		267.042	31.4398		267.042	11.8122		267.042	8.80854
	267.552	25.5126		267.552	34.0528		267.552	10.4413		267.552	8.17713
	268.065	25.6294		268.065	36.1813		268.065	9.86774		268.065	7.59901
	268.576	25.8552		268.576	37.671		268.576	10.7167		268.576	7.13535
	269.087	26.1195		269.087	38.3556		269.087	13.4283		269.087	6.81494
	269.598	25.7039		269.598	37.6583		269.598	14.7893		269.598	6.57356
	270.108	25.1705		270.108	36.2171		270.108	16.1264		270.108	6.3874
	270.621	24.2637		270.621	33.1261		270.621	18.6557		270.621	6.22883
	271.132	23.1308		271.132	29.1987		271.132	21.0717		271.132	6.08933
	271.642	21.8132		271.642	23.8447		271.642	23.1119		271.642	5.92041
	272.153	20.5008		272.153	19.834		272.153	28.3742		272.153	5.69282
	272.663	19.449		272.663	16.8398		272.663	32.3946		272.663	5.3723
	273.174	18.4291		273.174	14.9842		273.174	36.3724		273.174	4.99721
	273.686	16.6741		273.686	14.5133		273.686	37.976		273.686	4.53968
	274.197	14.9919		274.197	14.6619		274.197	37.1551		274.197	4.0052
	274.707	13.3694		274.707	15.359		274.707	36.0243		274.707	3.43382
	275.218	11.9954		275.218	15.6577		275.218	32.6631		275.218	2.86698
	275.728	11.3129		275.728	15.7386		275.728	31.5015		275.728	2.30579
	276.238	11.5801		276.238	14.9145		276.238	29.2043		276.238	1.76517
	276.749	11.9398		276.749	16.8652		276.749	26.7068		276.749	1.27427
	277.261	12.4984		277.261	20.6283		277.261	23.8422		277.261	0.909555
	277.771	13.2012		277.771	24.7935		277.771	20.4064		277.771	0.728686
	278.282	13.7534		278.282	27.9826		278.282	18.8742		278.282	0.727938
	278.792	13.9549		278.792	30.7068		278.792	18.4643		278.792	0.868563
	279.302	14.0669		279.302	33.1246		279.302	18.8239		279.302	1.09589
	279.812	14.9379		279.812	34.9855		279.812	19.6914		279.812	1.38181
	280.322	15.9849		280.322	36.5159		280.322	21.6579		280.322	1.65814
	280.832	17.3518		280.832	38.2291		280.832	25.2005		280.832	1.89419
	281.343	18.6333		281.343	40.1074		281.343	29.5072		281.343	2.13838
	281.853	19.9104		281.853	41.5205		281.853	34.3434		281.853	2.38807
	282.363	21.0584		282.363	42.271		282.363	37.3658		282.363	2.62632
	282.873	22.1446		282.873	42.1985		282.873	40.8434		282.873	2.8213
	283.383	22.8897		283.383	41.3889		283.383	43.73		283.383	2.94795
	283.895	23.6449		283.895	37.4975		283.895	44.7879		283.895	2.96581
	284.404	24.3871		284.404	32.4502		284.404	45.4518		284.404	2.91056
	284.914	25.0469		284.914	26.7721		284.914	44.1283		284.914	2.81482
	285.424	25.5513		285.424	22.1444		285.424	40.6614		285.424	2.76651
	285.934	25.9294		285.934	18.1814		285.934	41.1813		285.934	2.70999
	286.444	25.915		286.444	14.8863		286.444	40.2687		286.444	2.64996
	286.954	25.372		286.954	12.5913		286.954	39.4099		286.954	2.5786
	287.463	24.4978		287.463	10.8011		287.463	38.2501		287.463	2.54771
	287.973	23.6525		287.973	10.0634		287.973	38.331		287.973	2.56932
	288.483	22.8244		288.483	10.1126		288.483	38.9125		288.483	2.64949
	288.992	22.2078		288.992	10.7461		288.992	39.7856		288.992	2.74904
	289.502	22.0919		289.502	12.6251		289.502	42.302		289.502	2.86374
	290.011	22.2083		290.011	14.9643		290.011	41.5845		290.011	3.00697
	290.521	22.5646		290.521	17.3935		290.521	44.1629		290.521	3.20028
	291.031	23.0468		291.031	20.0417		291.031	40.9897		291.031	3.41136
	291.54	23.8366		291.54	21.4555		291.54	38.8689		291.54	3.62012
	292.05	25.0782		292.05	22.712		292.05	31.077		292.05	3.79886
	292.559	26.4024		292.559	23.181		292.559	21.6872		292.559	3.9295
	293.066	27.7585		293.066	23.1172		293.066	11.5552		293.066	4.0005
	293.576	28.8171		293.576	22.4561		293.576	1.77063		293.576	3.98131
	294.085	28.2035		294.085	21.5917		294.085	-12.2598		294.085	3.87084
	294.594	28.2001		294.594	20.5913		294.594	-17.6935		294.594	3.6765
	295.104	28.1183		295.104	19.4454		295.104	-28.9327		295.104	3.5073
	295.613	27.6861		295.613	19.0601		295.613	8.67922		295.613	3.39418
	296.122	27.2491		296.122	18.1781		296.122	52.3165		296.122	3.26971
	296.632	26.1476		296.632	17.8015		296.632	52.2162		296.632	3.17645
	297.141	23.8993		297.141	17.0471		297.141	45.7915		297.141	3.09373
	297.65	21.3281		297.65	16.5554		297.65	37.8999		297.65	3.10695
	298.159	18.8532		298.159	16.7562		298.159	30.5848		298.159	3.22555
	298.668	16.5939		298.668	17.9012		298.668	30.9764		298.668	3.44899
	299.177	14.3948		299.177	19.2381		299.177	30.3075		299.177	3.75368
	299.684	13.5154		299.684	20.5449		299.684	37.5403		299.684	4.13992
	300.193	12.9321		300.193	21.8517		300.193	44.1001		300.193	4.60922
	300.702	12.8799		300.702	23.6549		300.702	47.9337		300.702	5.13685
	301.211	13.3596		301.211	24.1296		301.211	50.4945		301.211	5.70976
	301.72	14.2421		301.72	24.3131		301.72	50.0634		301.72	6.26965
	302.229	15.5845		302.229	24.3054		302.229	51.7114		302.229	6.7885
	302.738	17.2709		302.738	24.2056		302.738	53.0172		302.738	7.27391
	303.245	19.1993		303.245	23.8381		303.245	54.2025		303.245	7.75099
	303.754	20.7244		303.754	23.2825		303.754	55.542		303.754	8.24378
	304.262	23.1272		304.262	22.6338		304.262	56.6757		304.262	8.7684
	304.771	25.5278		304.771	22.084		304.771	58.8793		304.771	9.32815
	305.28	27.7869		305.28	21.7934		305.28	59.6483		305.28	9.93921
	305.789	29.1366		305.789	21.308		305.789	58.6782		305.789	10.5726
	306.295	29.7925		306.295	20.7407		306.295	55.9649		306.295	11.2057
	306.804	28.9617		306.804	20.413		306.804	51.991		306.804	11.7366
	307.313	27.3944		307.313	20.0748		307.313	48.8565		307.313	11.8848
	307.821	25.5326		307.821	19.7593		307.821	45.2018		307.821	11.9339
	308.33	23.2142		308.33	19.6964		308.33	42.505		308.33	11.9166
	308.836	20.7162		308.836	19.6719		308.836	41.6981		308.836	11.8975
	309.345	18.0289		309.345	19.5677		309.345	41.8154		309.345	11.8929
	309.853	17.066		309.853	19.1862		309.853	43.4949		309.853	11.8656
	310.362	16.0348		310.362	18.6986		310.362	43.88		310.362	11.7867
	310.87	14.8669		310.87	17.9674		310.87	42.5729		310.87	11.6481
	311.376	13.9487		311.376	16.8362		311.376	40.6698		311.376	11.4376
	311.885	13.0821		311.885	15.4588		311.885	40.3741		311.885	11.1402
	312.393	11.8813		312.393	12.7118		312.393	40.6209		312.393	10.7904
	312.902	9.97481		312.902	9.39026		312.902	41.6428		312.902	10.4231
	313.408	7.57675		313.408	6.75746		313.408	42.7651		313.408	10.1057
	313.916	5.3012		313.916	5.17911		313.916	44.133		313.916	9.85612
	314.424	6.15338		314.424	5.61047		314.424	45.0079		314.424	9.66839
	314.93	7.98016		314.93	7.02034		314.93	44.1623		314.93	9.5111
	315.439	9.23227		315.439	8.43383		315.439	43.3952		315.439	9.36995
	315.947	10.067		315.947	11.0431		315.947	42.262		315.947	9.23311
	316.455	10.5722		316.455	14.9954		316.455	41.2434		316.455	9.12859
	316.961	11.0591		316.961	19.214		316.961	39.513		316.961	9.07383
	317.469	11.4796		317.469	23.0144		317.469	36.7995		317.469	9.10577
	317.977	11.8927		317.977	26.2613		317.977	32.9483		317.977	9.24391
	318.483	12.3477		318.483	28.6712		318.483	32.6321		318.483	9.51553
	318.991	13.1357		318.991	29.7794		318.991	31.9008		318.991	10.1794
	319.499	14.368		319.499	27.9925		319.499	31.6515		319.499	10.9688
	320.005	15.4605		320.005	24.4631		320.005	29.8595		320.005	11.7991
	320.513	14.8111		320.513	19.9461		320.513	28.1969		320.513	12.5809
	321.021	15.4098		321.021	15.3892		321.021	25.4239		321.021	13.2813
	321.526	16.7403		321.526	11.0487		321.526	24.6285		321.526	13.9635
	322.034	18.0687		322.034	9.22398		322.034	26.7516		322.034	14.6551
	322.542	17.2606		322.542	7.69682		322.542	28.704		322.542	15.3423
	323.048	16.1574		323.048	6.4016		323.048	29.3944		323.048	16.0151
	323.555	15.2716		323.555	5.54083		323.555	30.3824		323.555	16.6555
	324.063	14.6423		324.063	4.69099		324.063	31.3003		324.063	17.1919
	324.569	15.0731		324.569	3.82632		324.569	33.1583		324.569	17.5712
	325.076	15.5878		325.076	2.71513		325.076	34.0252		325.076	17.7732
	325.584	16.1398		325.584	1.63137		325.584	34.8222		325.584	17.7526
	326.09	17.7121		326.09	0.740358		326.09	35.4943		326.09	17.6109
	326.597	19.6402		326.597	0.28684		326.597	34.6329		326.597	17.3622
	327.103	21.6525		327.103	0.0967705		327.103	33.6971		327.103	17.0121
	327.61	23.6821		327.61	-0.794365		327.61	34.0222		327.61	16.5841
	328.118	25.4359		328.118	-1.60413		328.118	34.3703		328.118	16.0877
	328.623	26.3528		328.623	-2.05615		328.623	34.0461		328.623	15.5503
	329.131	27.3097		329.131	-1.76252		329.131	31.8959		329.131	14.9291
	329.636	28.0727		329.636	-1.0648		329.636	30.1982		329.636	14.2558
	330.143	28.5984		330.143	0.492226		330.143	25.8431		330.143	13.5457
	330.648	29.2695		330.648	5.69664		330.648	22.2396		330.648	12.8674
	331.156	30.0313		331.156	12.8251		331.156	20.4363		331.156	12.2936
	331.661	30.7775		331.661	18.7868		331.661	19.521		331.661	11.8413
	332.168	31.3661		332.168	25.0364		332.168	18.5808		332.168	11.5148
	332.676	31.673		332.676	26.9947		332.676	17.0166		332.676	11.311
	333.181	31.7066		333.181	24.4252		333.181	16.6614		333.181	11.1868
	333.688	31.2002		333.688	23.4784		333.688	17.7695		333.688	11.0611
	334.193	29.964		334.193	22.5541		334.193	18.0611		334.193	10.9256
	334.7	28.3238		334.7	22.5662		334.7	18.0856		334.7	10.7788
	335.205	26.3379		335.205	22.174		335.205	17.2024		335.205	10.6503
	335.712	23.9896		335.712	21.4298		335.712	16.4135		335.712	10.5716
	336.217	21.5083		336.217	20.6542		336.217	14.0631		336.217	10.5564
	336.724	19.2888		336.724	19.6148		336.724	13.3057		336.724	10.6093
	337.229	16.8214		337.229	18.4926		337.229	13.8737		337.229	10.809
	337.736	13.7989		337.736	17.2245		337.736	14.5042		337.736	11.0963
	338.241	10.9068		338.241	15.8025		338.241	15.4552		338.241	11.4694
	338.748	8.36812		338.748	14.1839		338.748	16.8555		338.748	11.8867
	339.253	6.25706		339.253	12.6304		339.253	18.8198		339.253	12.29
	339.76	4.78489		339.76	11.1231		339.76	22.2792		339.76	12.664
	340.264	4.72986		340.264	9.80203		340.264	24.294		340.264	12.9857
	340.771	5.23915		340.771	8.90423		340.771	26.518		340.771	13.3404
	341.276	6.15444		341.276	8.39936		341.276	28.9207		341.276	13.6981
	341.78	7.2978		341.78	8.37446		341.78	29.3923		341.78	14.0507
	342.287	8.60541		342.287	8.82403		342.287	29.2943		342.287	14.408
	342.792	8.96044		342.792	9.68907		342.792	28.8615		342.792	14.7169
	343.298	9.91663		343.298	10.6331		343.298	28.1741		343.298	14.9622
	343.803	11.0183		343.803	11.3245		343.803	26.252		343.803	15.0432
	344.31	11.7504		344.31	11.8829		344.31	23.4576		344.31	14.9456
	344.814	12.1901		344.814	11.7287		344.814	21.3962		344.814	14.6693
	345.319	12.4143		345.319	11.6692		345.319	17.7272		345.319	14.2896
	345.825	12.3869		345.825	11.5836		345.825	13.6559		345.825	13.846
	346.329	12.2263		346.329	12.1499		346.329	10.154		346.329	13.3432
	346.836	12.0218		346.836	12.8172		346.836	7.44077		346.836	12.7467
	347.34	11.9544		347.34	13.6596		347.34	2.25635		347.34	12.0639
	347.845	11.9293		347.845	14.3644		347.845	-3.05412		347.845	11.2944
	348.351	11.907		348.351	14.7276		348.351	-5.10618		348.351	10.4533
	348.855	11.6891		348.855	14.5854		348.855	-7.19698		348.855	9.57545
	349.36	11.8829		349.36	13.7398		349.36	-7.10767		349.36	8.68805
	349.866	12.3303		349.866	12.1268		349.866	-6.44245		349.866	7.84328
	350.37	13.3936		350.37	10.1974		350.37	-3.48166		350.37	7.11762
	350.876	14.1268		350.876	8.02145		350.876	-1.35277		350.876	6.52925
	351.38	14.8271		351.38	5.79582		351.38	1.48337		351.38	6.06647
	351.885	15.3259		351.885	4.46644		351.885	3.45341		351.885	5.70457
	352.391	15.248		352.391	3.82599		352.391	7.00924		352.391	5.38385
	352.895	15.635		352.895	3.72035		352.895	10.5448		352.895	5.09403
	353.399	16.139		353.399	4.28352		353.399	14.4162		353.399	4.81681
	353.905	16.3937		353.905	4.65733		353.905	20.9251		353.905	4.47523
	354.409	16.3893		354.409	4.98591		354.409	23.9808		354.409	4.08941
	354.913	15.407		354.913	4.96019		354.913	27.672		354.913	3.72479
	355.417	14.4916		355.417	4.84351		355.417	30.5544		355.417	3.50282
	355.923	13.6849		355.923	4.5185		355.923	32.8655		355.923	3.46147
	356.427	12.9669		356.427	4.04443		356.427	32.7158		356.427	3.61654
	356.93	12.4211		356.93	3.63217		356.93	31.543		356.93	3.95897
	357.436	11.3764		357.436	2.93086		357.436	29.1493		357.436	4.48238
	357.94	7.74743		357.94	2.21631		357.94	26.1719		357.94	5.17578
	358.444	6.0659		358.444	1.61885		358.444	22.7738		358.444	5.99244
	358.948	4.9574		358.948	1.2237		358.948	17.5715		358.948	6.91731
	359.453	4.59125		359.453	0.922481		359.453	13.6635		359.453	7.90961
	359.957	4.25776		359.957	0.902761		359.957	9.79104		359.957	8.9179
	360.461	3.95657		360.461	1.13599		360.461	7.33435		360.461	9.8769
	360.964	3.21303		360.964	2.07106		360.964	5.21433		360.964	10.7489
	361.47	3.42564		361.47	3.21929		361.47	3.73906		361.47	11.4789
	361.973	4.01705		361.973	4.71851		361.973	2.63878		361.973	12.054
	362.477	5.175		362.477	6.29794		362.477	5.0506		362.477	12.5068
	362.98	6.19712		362.98	8.13364		362.98	4.06781		362.98	12.8554
	363.486	6.68772		363.486	9.91225		363.486	3.22322		363.486	13.1238
	363.99	7.37694		363.99	11.6297		363.99	2.36022		363.99	13.3433
	364.493	8.03242		364.493	12.7713		364.493	0.778466		364.493	13.5482
	364.996	8.54566		364.996	13.3723		364.996	0.96529		364.996	13.7562
	365.5	9.04284		365.5	13.3877		365.5	1.53149		365.5	14.027
	366.005	9.509		366.005	12.521		366.005	-0.728781		366.005	14.3504
	366.508	10.636		366.508	11.2778		366.508	-1.60748		366.508	14.6715
	367.012	12.1667		367.012	9.98628		367.012	-0.828285		367.012	14.9699
	367.515	13.4434		367.515	8.65115		367.515	-0.765558		367.515	15.2097
	368.018	13.6895		368.018	7.65462		368.018	-0.772239		368.018	15.2968
	368.521	14.0443		368.521	7.28139		368.521	-1.27921		368.521	15.2286
	369.027	14.1727		369.027	8.45156		369.027	-1.33498		369.027	14.999
	369.53	13.8568		369.53	9.93221		369.53	0.363102		369.53	14.6306
	370.033	12.7557		370.033	11.4147		370.033	3.16839		370.033	14.1853
	370.536	10.3228		370.536	12.2693		370.536	5.55839		370.536	13.7053
	371.039	7.08843		371.039	12.1087		371.039	5.5977		371.039	13.241
	371.542	4.00568		371.542	11.2515		371.542	6.5206		371.542	12.8125
	372.045	1.35518		372.045	8.53915		372.045	7.59554		372.045	12.3547
	372.55	-0.719444		372.55	5.27829		372.55	9.39645		372.55	11.8757
	373.053	-1.71869		373.053	1.73876		373.053	10.0871		373.053	11.4742
	373.556	-1.93962		373.556	-1.66372		373.556	9.00631		373.556	11.1605
	374.059	-1.76735		374.059	-3.47089		374.059	8.65228		374.059	10.9323
	374.562	-1.89742		374.562	-4.43977		374.562	7.99869		374.562	10.7774
	375.065	-2.40636		375.065	-4.50321		375.065	7.69157		375.065	10.683
	375.568	-2.38807		375.568	-4.05554		375.568	7.16204		375.568	10.6477
	376.07	-1.82388		376.07	-3.19813		376.07	5.17734		376.07	10.6685
	376.573	-0.0321202		376.573	-1.93942		376.573	4.15289		376.573	10.7322
	377.076	2.73295		377.076	-0.321177		377.076	3.05492		377.076	10.741
	377.581	5.51338		377.581	1.54019		377.581	1.61799		377.581	10.652
	378.083	8.22079		378.083	3.62803		378.083	1.0037		378.083	10.4451
	378.586	10.7129		378.586	5.52096		378.586	0.123029		378.586	10.125
	379.089	12.3898		379.089	7.3977		379.089	0.339516		379.089	9.71242
	379.591	13.7317		379.591	9.37086		379.591	1.97863		379.591	9.28677
	380.094	14.4581		380.094	11.1319		380.094	3.70202		380.094	8.87508
	380.596	14.8034		380.596	12.9746		380.596	4.88489		380.596	8.46143
	381.099	15.0266		381.099	14.9549		381.099	5.25249		381.099	8.03216
	381.601	15.1079		381.601	17.2158		381.601	5.93142		381.601	7.5053
	382.104	15.1516		382.104	19.8601		382.104	5.27268		382.104	6.95168
	382.606	15.1142		382.606	22.7761		382.606	3.71731		382.606	6.48461
	383.109	16.0339		383.109	25.462		383.109	1.24295		383.109	6.09794
	383.611	16.369		383.611	27.6017		383.611	-0.852525		383.611	5.84855
	384.113	16.8148		384.113	29.1169		384.113	-1.37915		384.113	5.67864
	384.616	17.247		384.616	29.7933		384.616	-3.36668		384.616	5.46601
	385.118	17.7506		385.118	29.0955		385.118	-5.54442		385.118	5.29198
	385.62	19.491		385.62	28.2752		385.62	-5.79769		385.62	5.14452
	386.122	22.1725		386.122	26.4529		386.122	-4.92244		386.122	4.99248
	386.625	24.9889		386.625	25.4256		386.625	-3.07399		386.625	4.78855
	387.127	27.2842		387.127	23.5809		387.127	0.0258436		387.127	4.49722
	387.629	28.817		387.629	22.0258		387.629	2.66132		387.629	4.10301
	388.131	30.0028		388.131	18.6393		388.131	5.90484		388.131	3.65219
	388.633	31.0472		388.633	12.4899		388.633	8.26089		388.633	3.26376
	389.135	31.9872		389.135	-5.70866		389.135	11.5945		389.135	2.96135
	389.637	33.0874		389.637	5.16869		389.637	15.2047		389.637	2.75529
	390.137	34.113		390.137	16.0569		390.137	18.5956		390.137	2.65814
	390.639	35.897		390.639	25.0854		390.639	20.3707		390.639	2.6878
	391.141	37.1198		391.141	32.5386		391.141	21.749		391.141	2.87226
	391.643	38.4585		391.643	38.4858		391.643	21.0878		391.643	3.2211
	392.145	40.6491		392.145	42.3461		392.145	19.9998		392.145	3.72882
	392.647	43.8073		392.647	44.4458		392.647	17.436		392.647	4.36573
	393.149	46.6231		393.149	45.1893		393.149	15.1215		393.149	5.14195
	393.651	49.2707		393.651	44.6351		393.651	13.173		393.651	5.94029
	394.152	51.4615		394.152	42.9706		394.152	12.112		394.152	6.597
	394.654	53.0024		394.654	40.6693		394.654	12.1017		394.654	7.09805
	395.156	54.0004		395.156	38.0058		395.156	13.3655		395.156	7.43301
	395.656	53.674		395.656	35.3665		395.656	14.1774		395.656	7.63764
	396.157	52.7357		396.157	33.0216		396.157	15.4951		396.157	7.73551
	396.659	51.7298		396.659	31.0614		396.659	15.6361		396.659	7.62051
	397.161	50.6147		397.161	29.6083		397.161	16.662		397.161	7.31424
	397.662	50.0845		397.662	28.797		397.662	16.4781		397.662	6.89253
	398.164	49.9321		398.164	28.4667		398.164	17.8106		398.164	6.54334
	398.665	50.5108		398.665	28.037		398.665	18.9693		398.665	6.33758
	399.165	51.0941		399.165	27.5881		399.165	20.3999		399.165	6.26808
	399.666	51.6516		399.666	27.2378		399.666	22.6816		399.666	6.31207
	400.168	51.63		400.168	27.269		400.168	24.1573		400.168	6.44134
	400.669	50.3303		400.669	27.939		400.669	24.6603		400.669	6.67013
	401.171	48.6953		401.171	29.3917		401.171	24.7676		401.171	6.99648
	401.67	47.0363		401.67	31.6335		401.67	25.2668		401.67	7.39245
	402.171	45.5458		402.171	34.5259		402.171	24.6827		402.171	7.83174
	402.673	43.2505		402.673	37.9975		402.673	24.8066		402.673	8.28229
	403.174	40.8885		403.174	41.8002		403.174	24.0141		403.174	8.69999
	403.675	38.9861		403.675	45.897		403.675	23.6023		403.675	9.08208
	404.175	37.5578		404.175	50.4688		404.175	26.2099		404.175	9.43444
	404.676	37.1941		404.676	55.5159		404.676	28.9972		404.676	9.80869
	405.177	37.1399		405.177	60.8134		405.177	32.869		405.177	10.1906
	405.678	37.8358		405.678	66.182		405.678	34.7094		405.678	10.5859
	406.177	39.2716		406.177	71.2036		406.177	36.1276		406.177	10.9549
	406.678	41.4322		406.678	75.2593		406.678	36.3371		406.678	11.3793
	407.18	43.8974		407.18	78.6198		407.18	36.088		407.18	12.0117
	407.681	46.4393		407.681	81.2806		407.681	36.3878		407.681	12.9004
	408.18	48.6672		408.18	83.2268		408.18	35.6151		408.18	13.9599
	408.681	49.338		408.681	84.7373		408.681	36.1121		408.681	15.1716
	409.182	49.807		409.182	86.0436		409.182	37.5741		409.182	16.3495
	409.682	50.119		409.682	87.8418		409.682	38.5744		409.682	17.2867
	410.181	50.2944		410.181	87.5288		410.181	40.445		410.181	17.8811
	410.682	50.3372		410.682	86.4714		410.682	41.5157		410.682	18.1282
	411.183	48.5262		411.183	85.2121		411.183	42.0359		411.183	18.0519
	411.684	47.0137		411.684	84.1103		411.684	42.4039		411.684	17.8168
	412.183	45.826		412.183	83.1763		412.183	41.8811		412.183	18.4601
	412.684	46.245		412.684	82.7307		412.684	42.5589		412.684	19.6529
	413.184	47.3269		413.184	82.5683		413.184	43.458		413.184	22.0936
	413.683	49.758		413.683	84.0605		413.683	44.153		413.683	22.2829
	414.184	53.3461		414.184	86.3691		414.184	46.0304		414.184	22.0063
	414.684	58.4032		414.684	89.6132		414.684	47.3689		414.684	21.7238
	415.183	64.8467		415.183	93.6128		415.183	49.4411		415.183	21.8184
	415.684	72.0913		415.684	98.5891		415.684	51.551		415.684	21.532
	416.184	79.2477		416.184	104.633		416.184	53.3926		416.184	20.9887
	416.683	85.8648		416.683	111.36		416.683	55.8348		416.683	20.6112
	417.183	92.2456		417.183	118.77		417.183	58.7293		417.183	20.5251
	417.684	97.9829		417.684	126.247		417.684	60.4168		417.684	20.732
	418.182	103.265		418.182	133.276		418.182	62.0973		418.182	21.1466
	418.683	107.877		418.683	139.009		418.683	63.9017		418.683	21.414
	419.181	111.778		419.181	144.262		419.181	66.4629		419.181	21.5606
	419.682	115.067		419.682	149.357		419.682	69.6207		419.682	21.6745
	420.182	118.019		420.182	154.216		420.182	72.5807		420.182	21.7683
	420.68	120.451		420.68	159.76		420.68	74.4532		420.68	21.9677
	421.181	123.131		421.181	165.525		421.181	78.5533		421.181	22.336
	421.679	127.794		421.679	171.644		421.679	83.5864		421.679	22.9376
	422.179	133.65		422.179	177.779		422.179	86.4053		422.179	23.8301
	422.679	140.163		422.679	183.923		422.679	89.0226		422.679	25.0526
	423.177	147.634		423.177	189.938		423.177	90.7229		423.177	26.4423
	423.678	158.391		423.678	195.955		423.678	91.001		423.678	26.9248
	424.176	169.908		424.176	201.838		424.176	93.0505		424.176	26.847
	424.676	180.56		424.676	207.559		424.676	94.759		424.676	25.5231
	425.174	190.867		425.174	213.092		425.174	99.0435		425.174	26.4172
	425.674	200.497		425.674	218.425		425.674	102.777		425.674	27.6753
	426.172	209.355		426.172	223.805		426.172	107.013		426.172	28.817
	426.672	217.736		426.672	229.187		426.672	110.299		426.672	29.5081
	427.172	225.164		427.172	234.936		427.172	114.347		427.172	30.5168
	427.67	231.512		427.67	241.19		427.67	118.548		427.67	31.7281
	428.17	236.461		428.17	247.751		428.17	122.738		428.17	32.7527
	428.668	239.759		428.668	255.006		428.668	126.843		428.668	33.4511
	429.168	241.488		429.168	262.818		429.168	129.413		429.168	33.8742
	429.666	242.193		429.666	269.567		429.666	131.499		429.666	34.0568
	430.165	241.886		430.165	274.784		430.165	131.758		430.165	34.2063
	430.663	240.051		430.663	277.828		430.663	132.21		430.663	34.2567
	431.163	237.091		431.163	278.568		431.163	132.106		431.163	34.2117
	431.661	233.369		431.661	277.237		431.661	128.754		431.661	34.0713
	432.16	228.945		432.16	274.075		432.16	124.409		432.16	33.8731
	432.658	223.871		432.658	269.434		432.658	117.758		432.658	33.6321
	433.158	219.069		433.158	263.742		433.158	110.709		433.158	33.3335
	433.655	213.984		433.655	257.572		433.655	106.759		433.655	32.9636
	434.153	207.769		434.153	251.204		434.153	103.743		434.153	32.4426
	434.652	201.455		434.652	244.675		434.652	101.425		434.652	31.7605
	435.15	195.193		435.15	238.088		435.15	101.188		435.15	30.9804
	435.649	189.148		435.649	231.806		435.649	99.7888		435.649	30.0864
	436.147	184.9		436.147	226.209		436.147	98.2161		436.147	29.0995
	436.646	181.621		436.646	221.504		436.646	95.6828		436.646	28.0631
	437.144	178.799		437.144	217.469		437.144	92.28		437.144	27.1342
	437.643	176.346		437.643	213.997		437.643	89.5738		437.643	26.3505
	438.141	173.868		438.141	211.37		438.141	86.6561		438.141	25.6798
	438.638	172.243		438.638	209.761		438.638	84.1703		438.638	25.07
	439.137	171.287		439.137	209.169		439.137	83.4257		439.137	24.5022
	439.635	171.158		439.635	209.541		439.635	81.0684		439.635	23.9732
	440.134	171.944		440.134	210.757		440.134	79.6845		440.134	23.4947
	440.631	173.446		440.631	212.814		440.631	78.2073		440.631	23.0688
	441.128	175.101		441.128	215.687		441.128	77.4536		441.128	22.6865
	441.628	176.314		441.628	219.241		441.628	75.5479		441.628	22.3577
	442.125	177.076		442.125	222.76		442.125	75.491		442.125	22.0733
	442.622	177.125		442.622	225.893		442.622	74.8201		442.622	21.8367
	443.121	176.228		443.121	228.471		443.121	75.8026		443.121	21.7153
	443.618	172.44		443.618	230.248		443.618	78.6801		443.618	21.7168
	444.115	170.685		444.115	230.964		444.115	82.0049		444.115	21.8438
	444.614	169.781		444.614	230.532		444.614	86.5237		444.614	22.0868
	445.111	169.536		445.111	229.199		445.111	90.2012		445.111	22.4361
	445.608	169.403		445.608	226.876		445.608	93.3194		445.608	22.8921
	446.107	170.994		446.107	224.31		446.107	94.8528		446.107	23.4614
	446.604	172.061		446.604	221.656		446.604	96.3763		446.604	24.129
	447.101	169.642		447.101	219.014		447.101	96.7869		447.101	24.8651
	447.6	166.183		447.6	217.244		447.6	96.9751		447.6	25.5965
	448.096	163.065		448.096	216.089		448.096	98.4155		448.096	26.2337
	448.593	160.212		448.593	215.528		448.593	98.9421		448.593	26.6791
	449.092	157.081		449.092	215.514		449.092	97.7125		449.092	26.8584
	449.589	153.759		449.589	216.048		449.589	94.0377		449.589	26.7572
	450.085	149.975		450.085	216.85		450.085	91.196		450.085	26.397
	450.582	145.788		450.582	217.544		450.582	88.935		450.582	25.8725
	451.081	141.263		451.081	217.965		451.081	86.2741		451.081	25.2366
	451.577	136.503		451.577	217.332		451.577	82.7811		451.577	24.5124
	452.074	131.652		452.074	215.524		452.074	82.371		452.074	23.7195
	452.573	127.052		452.573	212.269		452.573	80.9495		452.573	22.8736
	453.069	123.595		453.069	207.728		453.069	80.791		453.069	21.9869
	453.566	120.459		453.566	202.101		453.566	80.2313		453.566	21.0744
	454.062	118.626		454.062	195.672		454.062	79.8632		454.062	20.145
	454.561	116.633		454.561	189.216		454.561	78.3856		454.561	19.1298
	455.057	113.79		455.057	183.3		455.057	76.8246		455.057	18.03
	455.554	110.9		455.554	178.246		455.554	74.7852		455.554	16.8432
	456.05	108.076		456.05	173.991		456.05	71.6694		456.05	15.5849
	456.546	105.434		456.546	170.369		456.546	69.4366		456.546	14.2676
	457.045	102.513		457.045	167.377		457.045	68.1565		457.045	12.8935
	457.541	99.6574		457.541	164.952		457.541	68.695		457.541	11.4869
	458.037	96.8322		458.037	163.216		458.037	68.3551		458.037	10.0506
	458.533	94.1469		458.533	162.211		458.533	68.8272		458.533	8.6096
	459.03	91.4883		459.03	162.151		459.03	69.5836		459.03	7.23124
	459.528	88.9092		459.528	163.031		459.528	69.3449		459.528	5.98206
	460.024	86.3408		460.024	164.299		460.024	68.29		460.024	4.92136
	460.52	84.3312		460.52	165.3		460.52	67.9477		460.52	4.10889
	461.016	82.4917		461.016	165.656		461.016	66.7975		461.016	3.56581
	461.512	80.6203		461.512	165.113		461.512	66.1756		461.512	3.31815
	462.008	78.5087		462.008	163.675		462.008	66.4504		462.008	3.20605
	462.505	76.254		462.505	161.523		462.505	65.0307		462.505	3.29386
	463.003	73.314		463.003	158.868		463.003	65.3278		463.003	3.40587
	463.499	70.5236		463.499	155.978		463.499	64.573		463.499	3.52492
	463.995	67.6542		463.995	153.102		463.995	64.3404		463.995	3.62435
	464.49	64.8335		464.49	150.444		464.49	64.6247		464.49	3.75496
	464.986	62.0228		464.986	148.052		464.986	65.6645		464.986	3.91267
	465.482	59.4549		465.482	145.833		465.482	64.6945		465.482	4.15289
	465.978	56.6085		465.978	143.582		465.978	64.4988		465.978	4.36547
	466.474	53.7194		466.474	141.195		466.474	63.4886		466.474	4.70888
	466.972	50.9017		466.972	138.607		466.972	62.9736		466.972	5.0128
	467.467	48.365		467.467	136.121		467.467	61.6701		467.467	5.493
	467.963	46.073		467.963	134.183		467.963	60.9409		467.963	6.00105
	468.459	44.5783		468.459	133.113		468.459	60.3336		468.459	6.65059
	468.955	43.6666		468.955	133.189		468.955	59.5708		468.955	7.70136
	469.45	43.7189		469.45	134.487		469.45	57.2639		469.45	9.74603
	469.946	44.6496		469.946	136.346		469.946	55.0074		469.946	12.5066
	470.441	46.678		470.441	138.978		470.441	54.2445		470.441	18.3284
	470.937	49.0268		470.937	141.43		470.937	53.9679		470.937	42.1823
	471.433	53.2806		471.433	143.355		471.433	53.2514		471.433	61.1317
	471.928	53.4115		471.928	142.587		471.928	54.8354		471.928	69.9613
	472.424	55.2784		472.424	142.561		472.424	54.0027		472.424	68.4674
	472.919	58.8271		472.919	140.872		472.919	53.3459		472.919	66.3069
	473.415	65.3605		473.415	140.82		473.415	56.2028		473.415	64.8331
	473.91	72.2061		473.91	143.57		473.91	61.6399		473.91	63.8536
	474.405	103.389		474.405	152.004		474.405	59.7398		474.405	64.0848
	474.901	567.885		474.901	174.485		474.901	98.3839		474.901	65.4827
	475.396	1309.52		475.396	210.035		475.396	513.607		475.396	65.876
	475.891	1416.04		475.891	482.976		475.891	748.445		475.891	66.0317
	476.387	605.942		476.387	639.357		476.387	551.753		476.387	66.1764
	476.882	89.8975		476.882	440.179		476.882	122.312		476.882	66.3338
	477.377	74.637		477.377	218.252		477.377	62.3882		477.377	66.5378
	477.872	32.481		477.872	157.432		477.872	55.9451		477.872	66.621
	478.367	44.5943		478.367	141.439		478.367	41.424		478.367	66.6912
	478.863	42.8011		478.863	151.004		478.863	58.885		478.863	66.5695
	479.358	37.824		479.358	139.489		479.358	58.078		479.358	66.4334
	479.853	41.701		479.853	141.923		479.853	44.6037		479.853	66.1634
	480.348	36.9672		480.348	148.635		480.348	49.6474		480.348	65.5063
	480.843	34.9257		480.843	151.394		480.843	52.8627		480.843	63.8483
	481.338	32.529		481.338	140.319		481.338	57.2594		481.338	61.4536
	481.833	30.0605		481.833	138.74		481.833	55.5391		481.833	55.9916
	482.328	28.0583		482.328	138.879		482.328	55.1137		482.328	32.5128
	482.823	27.4679		482.823	139.98		482.823	52.5375		482.823	13.9341
	483.318	27.7186		483.318	140.392		483.318	50.6344		483.318	5.49897
	483.813	33.9088		483.813	141.51		483.813	47.5458		483.813	7.40695
	484.305	38.1504		484.305	141.964		484.305	45.4235		484.305	10.0045
	484.8	42.1478		484.8	142.777		484.8	43.0026		484.8	11.9726
	485.295	46.0475		485.295	143.656		485.295	41.1643		485.295	13.3982
	485.79	49.8619		485.79	144.648		485.79	39.2203		485.79	13.7195
	486.285	53.177		486.285	145.827		486.285	37.2545		486.285	12.9639
	486.779	56.1443		486.779	147.211		486.779	35.6793		486.779	13.2946
	487.274	58.4069		487.274	148.888		487.274	33.3843		487.274	13.8579
	487.769	60.0665		487.769	150.806		487.769	33.1527		487.769	14.3998
	488.261	60.8506		488.261	153.347		488.261	32.4879		488.261	14.8168
	488.756	60.8989		488.756	156.182		488.756	31.5631		488.756	15.1634
	489.25	60.112		489.25	159.002		489.25	32.6994		489.25	15.431
	489.745	58.699		489.745	161.821		489.745	37.5684		489.745	15.6224
	490.24	56.5002		490.24	164.988		490.24	42.7247		490.24	15.7563
	490.734	52.902		490.734	167.963		490.734	48.0454		490.734	15.8004
	491.226	48.8799		491.226	170.291		491.226	53.0797		491.226	15.8041
	491.721	46.2534		491.721	171.617		491.721	57.1242		491.721	15.8207
	492.215	44.4422		492.215	171.542		492.215	60.247		492.215	15.8938
	492.71	43.8207		492.71	169.915		492.71	62.1077		492.71	16.0142
	493.204	46.2075		493.204	167.182		493.204	64.3725		493.204	16.1735
	493.698	47.8883		493.698	164.063		493.698	66.2437		493.698	16.3774
	494.191	49.1063		494.191	161.302		494.191	68.8411		494.191	16.6324
	494.685	50.2267		494.685	159.603		494.685	68.084		494.685	16.9094
	495.179	50.7149		495.179	159.666		495.179	66.689		495.179	17.2344
	495.674	50.0957		495.674	159.552		495.674	61.7479		495.674	17.6475
	496.166	46.1244		496.166	159.425		496.166	50.6327		496.166	18.1961
	496.66	44.2708		496.66	159.466		496.66	45.5332		496.66	18.8549
	497.154	42.7848		497.154	159.302		497.154	42.1288		497.154	19.5811
	497.648	41.73		497.648	159.127		497.648	40.3708		497.648	20.3921
	498.14	40.8211		498.14	159.26		498.14	38.1206		498.14	21.256
	498.634	40.1882		498.634	159.831		498.634	36.4265		498.634	22.1228
	499.128	39.8187		499.128	161.08		499.128	38.1357		499.128	22.9421
	499.622	38.9242		499.622	163.009		499.622	42.0088		499.622	23.7128
	500.114	38.221		500.114	165.35		500.114	47.4508		500.114	24.4616
	500.608	38.1898		500.608	167.507		500.608	61.7434		500.608	25.2129
	501.102	38.9414		501.102	169.555		501.102	67.4867		501.102	26.025
	501.596	41.1451		501.596	171.421		501.596	72.5582		501.596	26.856
	502.088	43.3317		502.088	172.683		502.088	77.6479		502.088	27.7118
	502.582	46.0727		502.582	174.326		502.582	82.0183		502.582	28.5636
	503.076	48.921		503.076	176.663		503.076	84.8333		503.076	29.462
	503.568	51.5205		503.568	179.408		503.568	87.3752		503.568	30.3741
	504.061	54.0629		504.061	182.233		504.061	89.2517		504.061	31.3294
	504.555	55.1054		504.555	185.181		504.555	90.4966		504.555	32.3125
	505.047	55.3172		505.047	187.311		505.047	88.2128		505.047	33.3177
	505.54	55.5655		505.54	189.425		505.54	88.2134		505.54	34.3153
	506.034	55.8386		506.034	191.189		506.034	88.5765		506.034	35.2453
	506.526	56.87		506.526	192.82		506.526	88.425		506.526	36.054
	507.019	58.39		507.019	194.862		507.019	86.516		507.019	36.7405
	507.513	60.2724		507.513	197.905		507.513	85.613		507.513	37.308
	508.004	61.849		508.004	202.122		508.004	84.9864		508.004	37.785
	508.498	63.6191		508.498	207.34		508.498	84.2176		508.498	38.2906
	508.992	65.9273		508.992	213.315		508.992	84.6988		508.992	38.8044
	509.483	68.5105		509.483	219.612		509.483	85.0458		509.483	39.3184
	509.976	71.975		509.976	226.546		509.976	85.7736		509.976	39.8981
	510.468	77.4548		510.468	233.171		510.468	86.1952		510.468	40.5934
	510.961	82.8159		510.961	238.96		510.961	86.236		510.961	41.4125
	511.455	88.0998		511.455	243.885		511.455	86.9467		511.455	42.371
	511.946	92.8011		511.946	247.779		511.946	84.1726		511.946	43.4545
	512.439	97.4155		512.439	250.691		512.439	84.982		512.439	44.641
	512.931	101.906		512.931	252.47		512.931	86.4511		512.931	45.8303
	513.424	105.934		513.424	252.92		513.424	89.1495		513.424	46.9691
	513.915	109.456		513.915	252.154		513.915	91.486		513.915	48.0211
	514.408	112.229		514.408	250.038		514.408	94.7025		514.408	48.9053
	514.901	114.379		514.901	246.657		514.901	97.992		514.901	49.6082
	515.393	114.395		515.393	242.485		515.393	106.582		515.393	50.1014
	515.886	113.309		515.886	237.696		515.886	112.455		515.886	50.4255
	516.377	111.691		516.377	232.977		516.377	116.192		516.377	50.6088
	516.87	110.809		516.87	229.727		516.87	117.54		516.87	50.7397
	517.361	109.931		517.361	227.976		517.361	118.135		517.361	50.8046
	517.854	108.827		517.854	227.941		517.854	116.703		517.854	50.8249
	518.345	107.588		518.345	229.476		518.345	114.258		518.345	50.7551
	518.838	106.007		518.838	232.625		518.838	113.11		518.838	50.5754
	519.329	103.937		519.329	236.786		519.329	110.22		519.329	50.2337
	519.822	101.562		519.822	241.356		519.822	105.561		519.822	49.6698
	520.313	98.9426		520.313	245.743		520.313	96.2008		520.313	49.0319
	520.806	94.281		520.806	249.541		520.806	93.4721		520.806	48.3723
	521.296	91.6245		521.296	252.658		521.296	92.4519		521.296	47.7555
	521.789	90.3316		521.789	254.985		521.789	92.4616		521.789	47.1867
	522.28	89.3262		522.28	256.614		522.28	92.9737		522.28	46.6845
	522.773	96.9091		522.773	257.635		522.773	96.5714		522.773	46.198
	523.263	96.9874		523.263	258.287		523.263	108.414		523.263	45.6875
	523.756	100.789		523.756	259		523.756	117.165		523.756	45.1663
	524.247	97.8768		524.247	259.6		524.247	124.464		524.247	44.686
	524.74	95.0145		524.74	260.025		524.74	129.854		524.74	44.2529
	525.23	92.415		525.23	260.282		525.23	134.527		525.23	43.8055
	525.721	90.1138		525.721	260.371		525.721	139.774		525.721	43.3492
	526.213	88.4335		526.213	260.719		526.213	142.827		526.213	42.9045
	526.704	86.9885		526.704	261.738		526.704	143.726		526.704	42.5572
	527.196	86.082		527.196	263.585		527.196	144.624		527.196	42.2994
	527.687	85.9089		527.687	266.031		527.687	143.627		527.687	42.1061
	528.179	88.1998		528.179	269.223		528.179	143.779		528.179	41.8996
	528.67	90.6662		528.67	272.856		528.67	141.701		528.67	41.683
	529.16	93.0764		529.16	276.445		529.16	139.708		529.16	41.4447
	529.653	94.0902		529.653	279.729		529.653	137.777		529.653	41.2848
	530.143	94.387		530.143	282.489		530.143	135.097		530.143	41.2336
	530.635	94.9493		530.635	284.65		530.635	131.78		530.635	41.3337
	531.126	95.5565		531.126	286.566		531.126	129.617		531.126	41.5588
	531.616	96.0705		531.616	287.967		531.616	129.932		531.616	41.7684
	532.108	96.9897		532.108	289.192		532.108	130.774		532.108	41.9327
	532.598	97.5575		532.598	290.24		532.598	130.281		532.598	42.0039
	533.088	97.7199		533.088	291.434		533.088	133.448		533.088	41.9941
	533.581	97.6288		533.581	292.642		533.581	138.361		533.581	41.9907
	534.071	96.9221		534.071	294.317		534.071	144.514		534.071	42.0844
	534.561	96.2428		534.561	296.378		534.561	147.501		534.561	42.2896
	535.053	95.5987		535.053	298.679		535.053	151.356		535.053	42.636
	535.543	95.0714		535.543	301.095		535.543	154.207		535.543	43.1324
	536.033	94.6853		536.033	303.509		536.033	154.995		536.033	43.8047
	536.525	95.6984		536.525	305.434		536.525	155.355		536.525	44.713
	537.015	97.5453		537.015	306.825		537.015	155.402		537.015	45.7982
	537.505	99.4569		537.505	307.27		537.505	153.968		537.505	47.0156
	537.997	101.637		537.997	307.098		537.997	151.723		537.997	48.2722
	538.487	103.823		538.487	306.7		538.487	146.923		538.487	49.5126
	538.977	105.427		538.977	306.636		538.977	143.767		538.977	50.7813
	539.467	106.877		539.467	307.293		539.467	140.816		539.467	52.103
	539.958	108.255		539.958	308.768		539.958	135.818		539.958	53.5371
	540.448	109.364		540.448	310.883		540.448	135.381		540.448	55.0613
	540.938	110.274		540.938	313.883		540.938	137.856		540.938	56.5793
	541.428	110.9		541.428	317.675		541.428	140.314		541.428	58.0639
	541.919	111.324		541.919	322.317		541.919	144.539		541.919	59.5163
	542.409	111.173		542.409	327.83		542.409	147.686		542.409	60.9286
	542.899	110.743		542.899	333.972		542.899	150.731		542.899	62.4237
	543.388	110.757		543.388	340.507		543.388	154.053		543.388	63.988
	543.88	111.206		543.88	347.107		543.88	157.944		543.88	65.5704
	544.37	111.249		544.37	353.623		544.37	160.269		544.37	67.0771
	544.859	111.436		544.859	359.575		544.859	161.933		544.859	68.3917
	545.349	111.487		545.349	364.059		545.349	162.418		545.349	69.4033
	545.84	111.666		545.84	366.921		545.84	157.812		545.84	70.1058
	546.33	112.04		546.33	368.305		546.33	157.722		546.33	70.4917
	546.819	112.586		546.819	368.598		546.819	158.349		546.819	70.6126
	547.309	113.608		547.309	368.322		547.309	158.885		547.309	70.559
	547.798	114.555		547.798	368.021		547.798	160.665		547.798	70.3958
	548.287	115.381		548.287	367.749		548.287	162.529		548.287	70.2083
	548.779	116.759		548.779	367.481		548.779	165.645		548.779	70.1056
	549.268	118.174		549.268	367.132		549.268	170.377		549.268	70.1735
	549.757	119.666		549.757	366.592		549.757	172.323		549.757	70.4153
	550.247	121.315		550.247	365.901		550.247	174.995		550.247	70.7605
	550.736	122.527		550.736	365.353		550.736	178.36		550.736	71.1957
	551.225	123.204		551.225	365.275		551.225	181.086		551.225	71.8047
	551.716	123.092		551.716	365.926		551.716	183.097		551.716	72.561
	552.205	123.13		552.205	367.365		552.205	184.916		552.205	73.3661
	552.695	123.073		552.695	369.468		552.695	187.807		552.695	74.2832
	553.184	123.02		553.184	371.893		553.184	190.479		553.184	75.2753
	553.673	123.196		553.673	373.865		553.673	192.589		553.673	76.2599
	554.162	123.39		554.162	375.116		554.162	195.514		554.162	77.1371
	554.651	123.93		554.651	375.934		554.651	197.12		554.651	77.9473
	555.14	124.619		555.14	376.681		555.14	197.774		555.14	78.6272
	555.629	125.672		555.629	377.885		555.629	197.989		555.629	79.2308
	556.12	127.368		556.12	380.181		556.12	198.921		556.12	79.8884
	556.609	129.385		556.609	383.643		556.609	197.907		556.609	80.6279
	557.098	131.906		557.098	388.691		557.098	196.315		557.098	81.4878
	557.586	134.662		557.586	394.252		557.586	195.305		557.586	82.383
	558.075	137.477		558.075	400.177		558.075	194.375		558.075	83.3037
	558.564	140.254		558.564	405.777		558.564	192.998		558.564	84.2987
	559.053	142.825		559.053	410.284		559.053	192.34		559.053	85.2996
	559.542	145.104		559.542	413.688		559.542	192.585		559.542	86.2171
	560.03	147.248		560.03	416.154		560.03	193.041		560.03	87.0157
	560.519	149.348		560.519	417.786		560.519	193.268		560.519	87.6888
	561.008	150.551		561.008	418.792		561.008	193.102		561.008	88.2729
	561.496	151.591		561.496	419.368		561.496	192.285		561.496	88.7894
	561.985	152.418		561.985	419.772		561.985	192.175		561.985	89.2099
	562.474	153.238		562.474	420.126		562.474	190.787		562.474	89.4506
	562.962	154.043		562.962	421.187		562.962	189.709		562.962	89.552
	563.451	154.796		563.451	422.469		563.451	190.565		563.451	89.5901
	563.939	156.729		563.939	424.058		563.939	193.049		563.939	89.5128
	564.428	158.755		564.428	426.365		564.428	195.633		564.428	89.3575
	564.916	160.881		564.916	429.604		564.916	198.527		564.916	89.2201
	565.405	163.04		565.405	433.857		565.405	203.129		565.405	89.1197
	565.893	165.317		565.893	438.745		565.893	208.137		565.893	89.0684
	566.382	167.528		566.382	444.647		566.382	214.976		566.382	89.1932
	566.87	169.348		566.87	450.672		566.87	221.895		566.87	89.5144
	567.358	171.051		567.358	456.709		567.358	229.924		567.358	89.9636
	567.847	172.631		567.847	462.41		567.847	237.387		567.847	90.5469
	568.335	174.184		568.335	467.316		568.335	243.564		568.335	91.2942
	568.823	175.681		568.823	471.236		568.823	247.483		568.823	92.2511
	569.311	177.148		569.311	474.275		569.311	249.539		569.311	93.308
	569.8	178.593		569.8	476.314		569.8	251.549		569.8	94.3962
	570.288	179.976		570.288	477.375		570.288	250.076		570.288	95.5265
	570.776	181.875		570.776	477.929		570.776	248.785		570.776	96.7095
	571.262	183.761		571.262	478.501		571.262	246.66		571.262	97.8989
	571.75	185.277		571.75	479.458		571.75	244.491		571.75	99.1738
	572.238	186.698		572.238	481.819		572.238	243.356		572.238	100.491
	572.726	191.079		572.726	485.475		572.726	240.277		572.726	101.843
	573.214	197.38		573.214	490.649		573.214	237.815		573.214	103.243
	573.702	205.588		573.702	497.643		573.702	235.63		573.702	104.688
	574.19	213.419		574.19	506.576		574.19	233.736		574.19	106.185
	574.678	222.34		574.678	517.052		574.678	234.235		574.678	107.777
	575.166	234.224		575.166	528.452		575.166	238.711		575.166	109.457
	575.652	247.619		575.652	540.219		575.652	244.5		575.652	111.231
	576.14	261.699		576.14	551.86		576.14	253.31		576.14	113.11
	576.628	276.222		576.628	562.819		576.628	263.923		576.628	115.07
	577.116	290.014		577.116	573.029		577.116	274.099		577.116	117.077
	577.604	304.28		577.604	582.041		577.604	283.855		577.604	118.986
	578.091	315.959		578.091	590.215		578.091	291.545		578.091	120.759
	578.577	324.329		578.577	597.587		578.577	296.646		578.577	122.362
	579.065	328.448		579.065	604.23		579.065	299.02		579.065	123.777
	579.552	329.065		579.552	610.219		579.552	303.794		579.552	124.985
	580.04	319.42		580.04	615.417		580.04	306.119		580.04	125.984
	580.528	311.376		580.528	619.645		580.528	307.375		580.528	126.867
	581.015	304.056		581.015	623.008		581.015	307.321		581.015	127.592
	581.501	297.543		581.501	625.417		581.501	303.962		581.501	128.221
	581.988	290.864		581.988	626.751		581.988	302.565		581.988	128.802
	582.476	284.673		582.476	626.694		582.476	298.713		582.476	129.341
	582.964	281.123		582.964	625.928		582.964	296.33		582.964	129.724
	583.449	279.525		583.449	624.695		583.449	296.888		583.449	129.907
	583.936	290.014		583.936	622.954		583.936	301.195		583.936	130.074
	584.424	292.331		584.424	621.163		584.424	304.503		584.424	130.323
	584.911	296.059		584.911	619.873		584.911	307.111		584.911	130.803
	585.397	300.585		585.397	619.679		585.397	307.156		585.397	131.559
	585.884	305.22		585.884	621.123		585.884	307.826		585.884	132.573
	586.371	309.73		586.371	624.54		586.371	307.808		586.371	133.787
	586.859	314.13		586.859	629.783		586.859	309.184		586.859	135.08
	587.344	317.947		587.344	636.585		587.344	308.504		587.344	136.307
	587.831	321.495		587.831	644.592		587.831	309.208		587.831	137.376
	588.318	324.701		588.318	653.022		588.318	310.454		588.318	138.377
	588.805	327.309		588.805	660.989		588.805	312.563		588.805	139.479
	589.291	329.932		589.291	668.292		589.291	317.341		589.291	140.64
	589.778	332.229		589.778	674.347		589.778	321.203		589.778	141.877
	590.265	331.791		590.265	678.81		590.265	323.923		590.265	143.151
	590.75	330.15		590.75	681.586		590.75	327.283		590.75	144.429
	591.237	327.133		591.237	682.547		591.237	330.01		591.237	145.726
	591.724	323.36		591.724	681.641		591.724	334.607		591.724	147.01
	592.209	316.755		592.209	678.938		592.209	338.226		592.209	148.252
	592.696	309.049		592.696	674.559		592.696	343.016		592.696	149.424
	593.183	300.592		593.183	668.807		593.183	345.436		593.183	150.513
	593.668	292.452		593.668	662.259		593.668	345.856		593.668	151.518
	594.155	283.003		594.155	655.491		594.155	343.289		594.155	152.502
	594.642	274.005		594.642	648.804		594.642	340.118		594.642	153.534
	595.127	265.591		595.127	642.748		595.127	337.32		595.127	154.458
	595.613	257.738		595.613	637.776		595.613	334.446		595.613	155.199
	596.1	250.628		596.1	633.841		596.1	332.416		596.1	155.616
	596.585	244.324		596.585	630.713		596.585	330.178		596.585	155.674
	597.072	239.033		597.072	628.302		597.072	329.766		597.072	155.384
	597.556	234.683		597.556	626.254		597.556	330.369		597.556	154.809
	598.043	231.337		598.043	624.43		598.043	328.105		598.043	154.063
	598.53	228.846		598.53	621.875		598.53	326.14		598.53	153.346
	599.014	226.94		599.014	619.419		599.014	324.07		599.014	152.823
	599.501	225.689		599.501	617.077		599.501	321.571		599.501	152.425
	599.986	225.191		599.986	615.036		599.986	318.398		599.986	152.128
	600.472	225.523		600.472	613.475		600.472	317.17		600.472	152.012
	600.957	226.657		600.957	612.519		600.957	319.456		600.957	152.089
	601.443	228.706		601.443	612.133		601.443	319.316		601.443	152.393
	601.93	231.601		601.93	612.462		601.93	319.97		601.93	152.882
	602.414	235.399		602.414	613.372		602.414	320.337		602.414	153.577
	602.901	240.419		602.901	614.958		602.901	319.407		602.901	154.49
	603.385	246.37		603.385	617.357		603.385	318.752		603.385	155.636
	603.871	253.353		603.871	620.65		603.871	318.675		603.871	157.035
	604.356	261.084		604.356	624.943		604.356	317.98		604.356	158.637
	604.842	269.07		604.842	629.873		604.842	317.638		604.842	160.423
	605.326	276.065		605.326	635.869		605.326	317.548		605.326	162.267
	605.813	282.256		605.813	641.633		605.813	320.732		605.813	163.999
	606.297	286.704		606.297	647.544		606.297	322.012		606.297	165.513
	606.783	291.003		606.783	653.209		606.783	325.98		606.783	166.735
	607.267	293.987		607.267	658.403		607.267	329.671		607.267	167.666
	607.754	295.855		607.754	663.201		607.754	336.339		607.754	168.399
	608.238	295.741		608.238	667.598		608.238	341.642		608.238	168.992
	608.724	294.32		608.724	671.544		608.724	345.571		608.724	169.482
	609.208	292.315		609.208	675.098		609.208	348.52		609.208	170.006
	609.694	290.294		609.694	677.945		609.694	348.779		609.694	170.463
	610.178	288.605		610.178	679.851		610.178	347.332		610.178	170.8
	610.664	286.122		610.664	680.574		610.664	345.657		610.664	170.973
	611.148	283.41		611.148	680.21		611.148	341.836		611.148	171.043
	611.632	280.528		611.632	678.777		611.632	333.832		611.632	170.751
	612.118	278.711		612.118	675.5		612.118	329.838		612.118	170.291
	612.602	277.796		612.602	672.595		612.602	331.932		612.602	169.706
	613.088	277.145		613.088	670.66		613.088	329.645		613.088	169.081
	613.572	276.108		613.572	669.794		613.572	327.581		613.572	168.466
	614.057	274.444		614.057	672.154		614.057	326.744		614.057	167.891
	614.541	272.521		614.541	675.263		614.541	326.459		614.541	167.407
	615.025	270.309		615.025	679.361		615.025	329.091		615.025	166.985
	615.511	267.701		615.511	683.177		615.511	336.797		615.511	166.555
	615.995	264.81		615.995	685.622		615.995	342.384		615.995	166.127
	616.48	262.001		616.48	685.432		616.48	348.219		616.48	165.735
	616.964	258.835		616.964	682.708		616.964	353.628		616.964	165.548
	617.448	250.578		617.448	678.309		617.448	357.927		617.448	165.622
	617.933	245.533		617.933	672.688		617.933	361.932		617.933	166.033
	618.417	242.439		618.417	666.308		618.417	363.896		618.417	166.74
	618.9	241.389		618.9	660.713		618.9	365.836		618.9	167.698
	619.386	242.709		619.386	656.047		619.386	367.893		619.386	168.767
	619.869	245.317		619.869	654.743		619.869	367.393		619.869	169.798
	620.353	245.483		620.353	654.174		620.353	365.98		620.353	170.663
	620.838	246.505		620.838	654.412		620.838	363.782		620.838	171.469
	621.322	248.612		621.322	654.954		621.322	361.21		621.322	172.232
	621.805	250.204		621.805	655.493		621.805	357.59		621.805	173.03
	622.291	250.127		622.291	655.779		622.291	353.756		622.291	173.859
	622.774	248.55		622.774	655.491		622.774	350.899		622.774	174.973
	623.257	246.218		623.257	654.575		623.257	349.164		623.257	176.223
	623.743	243.55		623.743	653.44		623.743	347.939		623.743	177.638
	624.226	241.411		624.226	652.553		624.226	346.822		624.226	179.125
	624.709	239.571		624.709	652.416		624.709	345.46		624.709	180.634
	625.193	237.607		625.193	653.072		625.193	342.586		625.193	182.12
	625.678	233.987		625.678	654.064		625.678	339.694		625.678	183.526
	626.161	233.382		626.161	655.021		626.161	338.449		626.161	184.844
	626.644	233.742		626.644	655.705		626.644	340.191		626.644	186.138
	627.129	234.742		627.129	656.139		627.129	342.254		627.129	187.42
	627.612	235.992		627.612	656.329		627.612	344.721		627.612	188.695
	628.095	239.153		628.095	656.568		628.095	349.247		628.095	189.979
	628.578	242.87		628.578	657.311		628.578	354.752		628.578	191.25
	629.062	247.132		629.062	658.74		629.062	359.435		629.062	192.508
	629.547	252.177		629.547	660.903		629.547	363.843		629.547	193.772
	630.029	257.037		630.029	663.14		630.029	368.872		630.029	195.041
	630.512	261.636		630.512	665.594		630.512	374.083		630.512	196.467
	630.995	265.719		630.995	667.926		630.995	378.148		630.995	198.176
	631.48	269.451		631.48	670.227		631.48	382.234		631.48	200.148
	631.963	270.987		631.963	672.623		631.963	385.653		631.963	202.317
	632.446	272.01		632.446	675.249		632.446	387.887		632.446	204.629
	632.929	272.811		632.929	678.168		632.929	388.102		632.929	207.006
	633.412	274.324		633.412	681.642		633.412	385.766		633.412	209.321
	633.896	276.197		633.896	685.546		633.896	384.681		633.896	211.51
	634.379	278.484		634.379	689.26		634.379	384.485		634.379	213.488
	634.862	281.208		634.862	692.363		634.862	381.752		634.862	215.221
	635.345	284.136		635.345	695.172		635.345	380.923		635.345	216.755
	635.827	287.619		635.827	697.076		635.827	380.115		635.827	218.087
	636.31	290.894		636.31	699.02		636.31	379.389		636.31	219.237
	636.793	293.86		636.793	701.086		636.793	378.183		636.793	220.204
	637.277	294.477		637.277	703.257		637.277	377.69		637.277	221.015
	637.76	293.793		637.76	705.522		637.76	376.642		637.76	221.686
	638.242	292.855		638.242	707.374		638.242	374.215		638.242	222.249
	638.725	291.766		638.725	708.067		638.725	373.133		638.725	222.736
	639.207	290.955		639.207	706.974		639.207	373.257		639.207	223.189
	639.69	290.313		639.69	704.027		639.69	373.359		639.69	223.657
	640.172	289.856		640.172	699.691		640.172	375.459		640.172	224.162
	640.655	289.742		640.655	694.719		640.655	378.728		640.655	224.718
	641.137	289.965		641.137	689.749		641.137	381.312		641.137	225.226
	641.621	290.292		641.621	685.569		641.621	382.759		641.621	225.555
	642.104	290.567		642.104	682.396		642.104	384.461		642.104	225.904
	642.586	290.846		642.586	681.103		642.586	384.713		642.586	226.288
	643.068	291.023		643.068	682.052		643.068	383.87		643.068	226.676
	643.551	291.213		643.551	685.322		643.551	383.582		643.551	227.041
	644.033	291.668		644.033	690.496		644.033	384.723		644.033	227.556
	644.515	292.101		644.515	697.169		644.515	385.886		644.515	228.123
	644.997	292.262		644.997	704.994		644.997	387.107		644.997	228.729
	645.479	292.064		645.479	713.567		645.479	388.309		645.479	229.352
	645.961	291.43		645.961	722.463		645.961	389.829		645.961	229.952
	646.444	290.376		646.444	730.976		646.444	389.608		646.444	230.508
	646.926	288.866		646.926	738.215		646.926	391.419		646.926	231.033
	647.408	287.241		647.408	743.5		647.408	391.349		647.408	231.581
	647.89	285.508		647.89	746.559		647.89	391.082		647.89	232.204
	648.372	283.752		648.372	747.012		648.372	396.017		648.372	233.121
	648.854	282.117		648.854	744.995		648.854	400.498		648.854	234.347
	649.336	280.596		649.336	741.152		649.336	405.052		649.336	235.795
	649.818	279.225		649.818	736.219		649.818	406.617		649.818	237.401
	650.299	277.983		650.299	731.176		650.299	406.692		650.299	239.112
	650.781	277.099		650.781	726.996		650.781	405.739		650.781	240.866
	651.263	276.132		651.263	724.624		651.263	399.162		651.263	242.626
	651.745	275.317		651.745	724.588		651.745	404.231		651.745	244.37
	652.227	274.68		652.227	727.027		652.227	412.674		652.227	246.186
	652.709	274.52		652.709	731.902		652.709	422.257		652.709	248.123
	653.19	274.655		653.19	738.69		653.19	433.177		653.19	249.993
	653.672	275.48		653.672	747.113		653.672	443.579		653.672	251.779
	654.154	276.944		654.154	755.921		654.154	449.095		654.154	253.501
	654.635	278.89		654.635	764.398		654.635	450.612		654.635	255.133
	655.117	281.54		655.117	772.325		655.117	449.911		655.117	256.51
	655.597	284.215		655.597	779.417		655.597	443.165		655.597	257.839
	656.078	286.985		656.078	785.499		656.078	439.314		656.078	259.183
	656.56	290.437		656.56	790.204		656.56	432.993		656.56	260.571
	657.041	294.059		657.041	793.571		657.041	430.129		657.041	261.967
	657.523	295.835		657.523	795.752		657.523	428.818		657.523	263.319
	658.004	297.158		658.004	796.995		658.004	427.374		658.004	264.621
	658.486	297.275		658.486	798.058		658.486	429.897		658.486	265.808
	658.967	295.711		658.967	799.082		658.967	431.012		658.967	266.827
	659.449	293.19		659.449	800.765		659.449	433.639		659.449	267.452
	659.928	290.803		659.928	803.365		659.928	437.579		659.928	267.684
	660.409	287.785		660.409	806.958		660.409	440.87		660.409	267.607
	660.891	283.28		660.891	811.772		660.891	450.055		660.891	267.275
	661.372	279.509		661.372	817.447		661.372	457.58		661.372	266.737
	661.853	276.739		661.853	823.203		661.853	464.912		661.853	266.098
	662.335	274.597		662.335	823.954		662.335	467.318		662.335	265.362
	662.816	271.822		662.816	819.505		662.816	466.093		662.816	264.569
	663.295	270.19		663.295	814.29		663.295	462.434		663.295	263.658
	663.776	269.657		663.776	807.962		663.776	457.642		663.776	262.59
	664.258	270.142		664.258	800.769		664.258	451.635		664.258	261.399
	664.739	271.271		664.739	792.833		664.739	446.657		664.739	260.083
	665.22	272.142		665.22	784.608		665.22	442.478		665.22	258.667
	665.699	273.934		665.699	776.343		665.699	437.353		665.699	257.215
	666.18	274.917		666.18	767.602		666.18	434.398		666.18	255.687
	666.661	274.601		666.661	758.89		666.661	429.622		666.661	254.055
	667.142	272.487		667.142	750.113		667.142	424.466		667.142	252.356
	667.623	270.251		667.623	741.121		667.623	419.313		667.623	250.606
	668.102	267.629		668.102	733.372		668.102	413.109		668.102	248.884
	668.583	265.175		668.583	726.117		668.583	408.361		668.583	247.255
	669.064	263.023		669.064	719.057		669.064	404.529		669.064	245.704
	669.545	261.112		669.545	712.35		669.545	401.488		669.545	244.223
	670.023	258.231		670.023	705.753		670.023	397.436		670.023	242.793
	670.504	255.359		670.504	699.679		670.504	393.66		670.504	241.395
	670.985	252.22		670.985	693.545		670.985	390.492		670.985	240.007
	671.464	249.754		671.464	687.835		671.464	388.552		671.464	238.655
	671.945	248.174		671.945	682.211		671.945	385.788		671.945	237.325
	672.425	247.205		672.425	677.596		672.425	382.062		672.425	235.99
	672.906	246.298		672.906	673.472		672.906	377.105		672.906	234.517
	673.385	245.169		673.385	668.48		673.385	372.581		673.385	233.018
	673.865	243.082		673.865	663.663		673.865	365.903		673.865	231.342
	674.346	239.488		674.346	658.751		674.346	361.449		674.346	229.504
	674.825	235.52		674.825	652.672		674.825	357.106		674.825	227.544
	675.305	232.359		675.305	645.992		675.305	352.404		675.305	225.381
	675.786	229.331		675.786	639.135		675.786	352.388		675.786	223.042
	676.264	226.601		676.264	631.055		676.264	351.159		676.264	220.597
	676.745	224.153		676.745	623.15		676.745	350.926		676.745	218.123
	677.225	221.668		677.225	614.643		677.225	348.846		677.225	215.705
	677.704	219.35		677.704	606.398		677.704	346.181		677.704	213.362
	678.184	217.298		678.184	598.049		678.184	343.821		678.184	211.014
	678.664	215.123		678.664	589.28		678.664	339.478		678.664	208.644
	679.143	212.894		679.143	579.682		679.143	333.935		679.143	206.263
	679.623	210.834		679.623	570.574		679.623	327.786		679.623	203.832
	680.103	208.526		680.103	562.285		680.103	322.053		680.103	201.52
	680.582	206.201		680.582	554.245		680.582	315.332		680.582	199.14
	681.062	204.111		681.062	546.847		681.062	307.671		681.062	196.713
	681.54	202.162		681.54	538.205		681.54	298.745		681.54	194.235
	682.02	200.227		682.02	530.661		682.02	290.829		682.02	191.665
	682.501	198.328		682.501	524.038		682.501	284.159		682.501	188.924
	682.979	196.123		682.979	518.218		682.979	277.404		682.979	186.085
	683.459	193.081		683.459	512.72		683.459	271.575		683.459	183.209
	683.937	188.164		683.937	507.544		683.937	267.263		683.937	180.388
	684.417	185.038		684.417	502.979		684.417	264.287		684.417	177.515
	684.895	182.289		684.895	498.575		684.895	264.209		684.895	174.715
	685.375	179.476		685.375	493.973		685.375	264.197		685.375	171.992
	685.855	176.49		685.855	489.621		685.855	263.972		685.855	169.385
	686.333	173.472		686.333	487.679		686.333	263.078		686.333	166.91
	686.813	170.267		686.813	483.378		686.813	261.157		686.813	164.499
	687.291	166.688		687.291	476.835		687.291	258.511		687.291	162.107
	687.771	162.978		687.771	468.895		687.771	254.585		687.771	159.657
	688.249	158.668		688.249	459.004		688.249	250.739		688.249	157.151
	688.729	155.256		688.729	447.395		688.729	246.073		688.729	154.59
	689.207	152.558		689.207	434.74		689.207	240.83		689.207	152.023
	689.686	150.619		689.686	423.426		689.686	234.812		689.686	149.443
	690.164	149.255		690.164	413.126		690.164	228.631		690.164	146.823
	690.644	149.889		690.644	402.52		690.644	224.726		690.644	144.153
	691.122	151.277		691.122	392.058		691.122	220.039		691.122	141.318
	691.601	154.94		691.601	383.063		691.601	214.448		691.601	138.515
	692.079	150.116		692.079	374.845		692.079	208.719		692.079	135.747
	692.559	141.012		692.559	366.562		692.559	203.606		692.559	133.015
	693.036	133.881		693.036	357.489		693.036	198.643		693.036	130.344
	693.516	130.641		693.516	348.223		693.516	194.475		693.516	127.771
	693.994	130.477		693.994	339.201		693.994	189.818		693.994	125.236
	694.471	129.556		694.471	329.723		694.471	185.539		694.471	122.623
	694.951	127.481		694.951	319.471		694.951	180.854		694.951	119.899
	695.428	124.07		695.428	308.667		695.428	175.836		695.428	117.058
	695.908	119.63		695.908	298.277		695.908	170.927		695.908	114.063
	696.385	114.656		696.385	288.132		696.385	166.096		696.385	110.965
	696.865	109.386		696.865	278.067		696.865	160.985		696.865	107.768
	697.342	104.34		697.342	268.241		697.342	155.422		697.342	104.569
	697.819	101.253		697.819	258.551		697.819	149.679		697.819	101.353
	698.299	97.8039		698.299	249.588		698.299	143.503		698.299	98.0455
	698.776	93.2473		698.776	241.94		698.776	137.153		698.776	94.6214
	699.255	89.2568		699.255	234.985		699.255	130.837		699.255	91.0578
	699.733	85.4396		699.733	228.275		699.733	124.814		699.733	87.3751
	700.21	81.8788		700.21	220.692		700.21	118.065		700.21	83.5728
	700.689	78.5979		700.689	212.851		700.689	112.482		700.689	79.6398
	701.166	75.4284		701.166	206.207		701.166	105.43		701.166	75.6514
	701.644	72.4321		701.644	200.044		701.644	99.0277		701.644	71.5895
	702.123	69.5946		702.123	193.291		702.123	92.1962		702.123	67.4501
	702.6	66.885		702.6	186.642		702.6	85.9103		702.6	63.2757
	703.077	64.1768		703.077	180.107		703.077	81.2251		703.077	59.0808
	703.556	61.3236		703.556	172.705		703.556	77.5176		703.556	54.856
	704.033	58.2765		704.033	163.645		704.033	74.6059		704.033	50.6613
	704.51	55.2435		704.51	153.39		704.51	72.3403		704.51	46.4997
	704.989	52.4461		704.989	143.312		704.989	70.3147		704.989	42.353
	705.466	49.4806		705.466	133.802		705.466	68.5761		705.466	38.3146
	705.943	46.0519		705.943	123.753		705.943	66.2575		705.943	34.5474
	706.422	42.0268		706.422	112.22		706.422	63.8634		706.422	31.0534
	706.899	37.3208		706.899	100.474		706.899	61.2616		706.899	27.8306
	707.376	31.2409		707.376	86.8569		707.376	57.6006		707.376	24.7883
	707.855	24.5415		707.855	70.8977		707.855	53.7451		707.855	21.8636
	708.331	17.7248		708.331	54.6716		708.331	48.1682		708.331	19.0386
	708.808	11.142		708.808	39.2894		708.808	41.7384		708.808	16.3462
	709.285	5.37727		709.285	25.4254		709.285	33.8089		709.285	13.8416
	709.764	-0.270357		709.764	11.5922		709.764	24.4496		709.764	11.5388
	710.24	-5.4219		710.24	-2.10038		710.24	14.2773		710.24	9.43562
	710.617	-7.83091		710.617	-8.16276		710.617	7.83299		710.617	7.7913
	711.1	-7.29801		711.1	-8.15457		711.1	4.14272		711.1	5.92703
	711.583	-5.69449		711.583	-8.64883		711.583	1.63146		711.583	4.29005
	712.065	-3.1871		712.065	-5.35625		712.065	-0.0670047		712.065	2.97146
	712.548	2.13892		712.548	-4.11621		712.548	-1.63653		712.548	2.0261
	713.03	4.27908		713.03	-0.981947		713.03	-2.54758		713.03	1.46043
	713.513	7.10322		713.513	2.8661		713.513	-3.10901		713.513	1.22368
	713.996	9.97095		713.996	6.17888		713.996	-3.17167		713.996	1.26605
	714.478	12.8135		714.478	9.98616		714.478	-2.74754		714.478	1.55013
	714.96	15.4759		714.96	12.1524		714.96	-1.83515		714.96	2.03191
	715.443	17.8073		715.443	13.8903		715.443	-0.550259		715.443	2.6387
	715.925	19.5427		715.925	15.0391		715.925	0.930136		715.925	3.35643
	716.408	20.8094		716.408	16.1214		716.408	2.46172		716.408	4.08853
	716.89	21.6154		716.89	17.8745		716.89	3.86944		716.89	4.73391
	717.372	22.0136		717.372	18.5117		717.372	4.91989		717.372	5.32661
	717.853	22.8996		717.853	21.1134		717.853	5.82562		717.853	5.93529
	718.335	24.5694		718.335	22.0152		718.335	6.62486		718.335	6.62231
	718.817	26.2839		718.817	23.9848		718.817	7.20449		718.817	7.35878
	719.299	26.5993		719.299	25.091		719.299	7.9346		719.299	8.08665
	719.782	26.5166		719.782	25.6269		719.782	8.74534		719.782	8.78162
	720.264	26.2379		720.264	27.4488		720.264	9.85255		720.264	9.47161
	720.746	25.8731		720.746	29.5611		720.746	9.81968		720.746	10.2654
	721.228	23.4956		721.228	30.6266		721.228	9.5205		721.228	11.2103
	721.708	21.2785		721.708	30.7909		721.708	9.06928		721.708	12.2862
	722.19	19.7036		722.19	30.0749		722.19	8.93812		722.19	13.4802
	722.672	18.7273		722.672	30.4322		722.672	9.33505		722.672	14.6802
	723.154	18.9822		723.154	29.9489		723.154	11.4012		723.154	15.732
	723.636	19.9647		723.636	29.4143		723.636	13.5908		723.636	16.5567
	724.118	21.0897		724.118	30.0985		724.118	16.2023		724.118	17.1274
	724.6	22.204		724.6	31.3486		724.6	19.5227		724.6	17.4944
	725.08	22.7997		725.08	32.2196		725.08	22.7995		725.08	17.7099
	725.562	23.0537		725.562	32.3715		725.562	25.9833		725.562	17.9078
	726.044	22.3825		726.044	35.7006		726.044	27.6735		726.044	18.024
	726.526	21.338		726.526	37.9256		726.526	28.1562		726.526	18.1136
	727.008	19.7443		727.008	37.5609		727.008	27.7815		727.008	18.194
	727.487	18.1535		727.487	37.0713		727.487	26.7652		727.487	18.3046
	727.969	16.3896		727.969	37.0206		727.969	25.213		727.969	18.4284
	728.451	15.5129		728.451	36.8983		728.451	23.4761		728.451	18.555
	728.933	13.5418		728.933	38.0194		728.933	21.18		728.933	18.6945
	729.412	11.7089		729.412	39.4817		729.412	17.799		729.412	18.8672
	729.894	10.0101		729.894	41.0192		729.894	13.974		729.894	19.1284
	730.376	9.65189		730.376	44.0024		730.376	10.1642		730.376	19.5425
	730.857	10.0552		730.857	48.7176		730.857	6.49389		730.857	20.0947
	731.339	10.8558		731.339	52.5804		731.339	3.35196		731.339	20.7574
	731.818	12.1388		731.818	53.9378		731.818	1.50753		731.818	21.3845
	732.3	13.8331		732.3	54.3341		732.3	-0.208057		732.3	21.9095
	732.781	15.6169		732.781	54.6293		732.781	-0.660425		732.781	22.349
	733.261	17.6982		733.261	55.0421		733.261	-0.564295		733.261	22.6955
	733.742	19.6139		733.742	54.7846		733.742	-0.0136946		733.742	22.9665
	734.224	21.6145		734.224	53.1117		734.224	1.02298		734.224	23.2152
	734.705	23.4756		734.705	49.654		734.705	2.41268		734.705	23.4785
	735.185	24.985		735.185	45.4314		735.185	4.18342		735.185	23.7321
	735.666	25.651		735.666	42.9612		735.666	5.84967		735.666	23.9429
	736.147	25.5966		736.147	39.691		736.147	7.73782		736.147	24.0684
	736.627	25.0597		736.627	35.9208		736.627	9.65059		736.627	24.0205
	737.108	22.6303		737.108	32.6351		737.108	11.5574		737.108	23.9456
	737.589	20.683		737.589	30.5478		737.589	13.8192		737.589	23.8884
	738.068	20.0627		738.068	28.519		738.068	16.725		738.068	23.9035
	738.55	19.6444		738.55	29.1271		738.55	19.325		738.55	23.9941
	739.031	19.2157		739.031	30.1766		739.031	21.5409		739.031	24.1502
	739.51	19.4207		739.51	31.297		739.51	21.2929		739.51	24.3677
	739.991	19.8796		739.991	33.3405		739.991	20.442		739.991	24.6048
	740.472	20.3609		740.472	35.5741		740.472	17.7269		740.472	24.8257
	740.951	21.2581		740.951	36.2569		740.951	13.5502		740.951	24.9775
	741.432	22.4603		741.432	37.8238		741.432	8.36583		741.432	25.0415
	741.913	22.3575		741.913	39.0901		741.913	3.58592		741.913	25.0022
	742.392	20.8869		742.392	42.5753		742.392	0.133697		742.392	24.8742
	742.873	20.4557		742.873	43.1675		742.873	-1.33838		742.873	24.6567
	743.354	20.139		743.354	45.5683		743.354	-0.618494		743.354	24.3849
	743.833	20.2269		743.833	47.6622		743.833	1.71695		743.833	24.1558
	744.314	20.4134		744.314	52.5102		744.314	5.76489		744.314	23.9672
	744.793	20.6239		744.793	54.7361		744.793	11.2302		744.793	23.8345
	745.274	20.8899		745.274	58.9566		745.274	18.4047		745.274	23.7806
	745.755	21.0498		745.755	64.334		745.755	26.8422		745.755	23.8078
	746.233	21.2999		746.233	69.9608		746.233	36.2108		746.233	24.0088
	746.714	21.482		746.714	75.6762		746.714	44.4773		746.714	24.429
	747.193	21.5772		747.193	82.5901		747.193	36.5201		747.193	25.075
	747.674	21.9793		747.674	87.0187		747.674	22.8992		747.674	25.9467
	748.152	21.7251		748.152	98.6677		748.152	-63.8172		748.152	26.9789
	748.633	21.3136		748.633	101.908		748.633	37.6557		748.633	28.1131
	749.114	20.9417		749.114	101.657		749.114	50.7646		749.114	29.2821
	749.592	20.552		749.592	100.756		749.592	49.155		749.592	30.4466
	750.073	20.2979		750.073	97.7207		750.073	29.3987		750.073	31.6167
	750.551	20.2845		750.551	91.6766		750.551	20.9302		750.551	32.7141
	751.032	21.1898		751.032	87.0282		751.032	38.8216		751.032	33.7197
	751.51	22.1363		751.51	83.8276		751.51	36.4083		751.51	34.6234
	751.991	23.6708		751.991	77.7869		751.991	21.6527		751.991	35.4486
	752.469	25.692		752.469	71.918		752.469	20.1023		752.469	36.203
	752.95	28.0049		752.95	70.2805		752.95	23.694		752.95	36.9496
	753.428	30.7035		753.428	68.3921		753.428	28.7263		753.428	37.6713
	753.909	33.3396		753.909	71.5324		753.909	33.9818		753.909	38.4245
	754.387	35.2246		754.387	72.0807		754.387	38.683		754.387	39.2064
	754.867	36.0516		754.867	74.1659		754.867	42.4983		754.867	39.9581
	755.346	35.2592		755.346	76.7535		755.346	45.8681		755.346	40.7045
	755.826	33.4514		755.826	77.9819		755.826	48.7329		755.826	41.4788
	756.304	29.0614		756.304	78.1724		756.304	51.2664		756.304	42.3263
	756.784	28.3315		756.784	79.3902		756.784	53.2131		756.784	43.2521
	757.263	26.9585		757.263	79.6609		757.263	54.8433		757.263	44.2162
	757.743	25.9151		757.743	81.6649		757.743	55.6031		757.743	45.1841
	758.221	25.4711		758.221	84.5798		758.221	55.8694		758.221	46.1305
	758.699	26.7538		758.699	80.3063		758.699	55.394		758.699	47.0375
	759.179	29.1119		759.179	83.3524		759.179	54.7473		759.179	47.906
	759.657	31.6336		759.657	87.208		759.657	54.1668		759.657	48.7424
	760.137	34.8282		760.137	89.5623		760.137	53.1328		760.137	49.5787
	760.615	37.9564		760.615	93.0332		760.615	52.0683		760.615	50.4308
	761.095	40.5808		761.095	93.6751		761.095	50.645		761.095	51.2996
	761.573	42.6906		761.573	95.1559		761.573	49.8357		761.573	52.1957
	762.051	44.4019		762.051	97.083		762.051	46.9959		762.051	53.1359
	762.531	45.1428		762.531	97.8729		762.531	43.9852		762.531	54.1022
	763.009	44.9575		763.009	96.9442		763.009	41.4818		763.009	54.9628
	763.489	44.2067		763.489	95.8436		763.489	40.4214		763.489	55.6987
	763.967	42.6542		763.967	93.184		763.967	40.4838		763.967	56.3235
	764.445	40.6374		764.445	90.1226		764.445	41.4346		764.445	56.8495
	764.925	37.3145		764.925	87.1583		764.925	43.3283		764.925	57.2379
	765.402	38.8835		765.402	84.1961		765.402	45.6356		765.402	57.4942
	765.882	40.7234		765.882	83.3587		765.882	48.2859		765.882	57.6477
	766.36	44.8107		766.36	81.2598		766.36	51.2546		766.36	57.7252
	766.838	49.0636		766.838	77.019		766.838	54.0501		766.838	57.7358
	767.317	45.7325		767.317	71.316		767.317	56.0326		767.317	57.6519
	767.795	42.9588		767.795	72.6632		767.795	58.453		767.795	57.4958
	768.273	2.45725		768.273	74.1143		768.273	60.693		768.273	57.2755
	768.752	35.5234		768.752	80.4622		768.752	62.5966		768.752	57.0231
	769.23	31.5362		769.23	90.0893		769.23	61.8486		769.23	56.8191
	769.707	28.9539		769.707	109.681		769.707	58.5385		769.707	56.7083
	770.187	30.5652		770.187	114.1		770.187	55.5214		770.187	56.7095
	770.664	33.9499		770.664	117.263		770.664	53.0322		770.664	56.8295
	771.142	29.2772		771.142	109.877		771.142	50.7617		771.142	57.0046
	771.621	37.44		771.621	103.879		771.621	48.7589		771.621	57.1744
	772.099	42.5524		772.099	101.091		772.099	47.0542		772.099	57.2434
	772.576	44.8807		772.576	95.833		772.576	45.666		772.576	57.2033
	773.053	46.2993		773.053	91.595		773.053	44.6981		773.053	57.046
	773.533	47.129		773.533	88.1219		773.533	44.2223		773.533	56.8274
	774.01	47.8719		774.01	87.9748		774.01	43.9756		774.01	56.6467
	774.487	48.4899		774.487	92.215		774.487	43.7797		774.487	56.5353
	774.965	48.6697		774.965	96.7672		774.965	43.8265		774.965	56.486
	775.444	48.4698		775.444	103.112		775.444	44.9519		775.444	56.4821
	775.921	48.0248		775.921	108.909		775.921	46.8435		775.921	56.5854
	776.398	47.1148		776.398	111.972		776.398	49.1327		776.398	56.8315
	776.875	45.6856		776.875	112.811		776.875	52.2107		776.875	57.2699
	777.355	43.6458		777.355	113.708		777.355	55.1081		777.355	57.8912
	777.832	39.6826		777.832	112.595		777.832	58.2611		777.832	58.6994
	778.309	35.4096		778.309	112.042		778.309	60.408		778.309	59.68
	778.786	32.4239		778.786	112.192		778.786	62.4624		778.786	60.8015
	779.265	30.8587		779.265	111.241		779.265	64.3521		779.265	62.0083
	779.742	30.7918		779.742	109.309		779.742	66.525		779.742	63.1576
	780.219	32.228		780.219	106.813		780.219	68.6981		780.219	64.1543
	780.696	35.092		780.696	104.856		780.696	72.4898		780.696	64.9433
	781.173	38.5794		781.173	105.798		781.173	78.1191		781.173	65.4893
	781.652	41.5301		781.652	106.175		781.652	82.8537		781.652	65.8227
	782.129	44.2177		782.129	107.15		782.129	85.558		782.129	65.9615
	782.606	46.6578		782.606	110.357		782.606	86.4323		782.606	65.9354
	783.082	48.4986		783.082	116.601		783.082	85.0515		783.082	65.839
	783.559	50.292		783.559	122.471		783.559	82.1267		783.559	65.6813
	784.036	51.1526		784.036	126.333		784.036	78.6636		784.036	65.4966
	784.515	50.583		784.515	130.213		784.515	74.6639		784.515	65.2807
	784.992	45.2814		784.992	133.955		784.992	70.3597		784.992	65.1521
	785.468	39.8577		785.468	137.229		785.468	65.4303		785.468	65.1303
	785.945	36.4182		785.945	137.389		785.945	60.1444		785.945	65.1802
	786.422	33.5582		786.422	138.093		786.422	54.3539		786.422	65.3156
	786.898	31.3439		786.898	136.139		786.898	47.9409		786.898	65.4822
	787.375	29.1494		787.375	130.368		787.375	41.897		787.375	65.6168
	787.854	27.115		787.854	126.407		787.854	37.0482		787.854	65.6358
	788.33	25.3944		788.33	121.349		788.33	39.3723		788.33	65.5014
	788.807	24.8776		788.807	118.992		788.807	38.2833		788.807	65.1717
	789.283	25.5848		789.283	118.462		789.283	37.2136		789.283	64.6162
	789.76	26.3928		789.76	117.773		789.76	36.1187		789.76	63.7969
	790.236	28.0326		790.236	116.49		790.236	35.7166		790.236	62.7316
	790.713	29.8873		790.713	114.55		790.713	34.7094		790.713	61.6439
	791.189	31.7486		791.189	113.925		791.189	34.0531		791.189	60.5949
	791.665	33.4412		791.665	112.66		791.665	35.8297		791.665	59.5933
	792.142	34.8779		792.142	112.278		792.142	40.9658		792.142	58.6006
	792.618	35.3243		792.618	105.66		792.618	44.0637		792.618	57.5902
	793.094	35.5735		793.094	100.056		793.094	46.2712		793.094	56.5812
	793.573	35.3861		793.573	93.6403		793.573	46.6198		793.573	55.6127
	794.049	34.9213		794.049	89.3643		794.049	44.3822		794.049	54.7168
	794.525	34.82		794.525	86.179		794.525	38.2048		794.525	53.9524
	795.001	35.9201		795.001	82.979		795.001	39.8727		795.001	53.3281
	795.478	37.1409		795.478	102.015		795.478	43.1553		795.478	52.8416
	795.954	38.4819		795.954	99.504		795.954	46.0504		795.954	52.398
	796.43	39.5545		796.43	96.6405		796.43	47.7369		796.43	51.9864
	796.906	40.4505		796.906	93.9177		796.906	48.9945		796.906	51.6199
	797.382	41.2562		797.382	91.0816		797.382	53.4974		797.382	51.3202
	797.858	41.7616		797.858	90.1206		797.858	59.9822		797.858	51.1165
	798.334	42.0706		798.334	89.5947		798.334	63.0447		798.334	50.9419
	798.81	42.3503		798.81	89.1333		798.81	65.4293		798.81	50.8339
	799.286	42.2018		799.286	87.6268		799.286	67.6202		799.286	50.8353
	799.762	41.5513		799.762	86.6734		799.762	69.4746		799.762	50.991
	800.238	40.3426		800.238	83.8516		800.238	70.6704		800.238	51.3209
	800.714	36.6767		800.714	84.9054		800.714	71.6778		800.714	51.857
	801.19	33.0645		801.19	86.8475		801.19	72.3413		801.19	52.5814
	801.666	29.9141		801.666	89.8236		801.666	72.7604		801.666	53.376
	802.142	28.2319		802.142	93.3808		802.142	73.0402		802.142	54.1891
	802.616	27.6765		802.616	99.1988		802.616	73.0578		802.616	55.0174
	803.091	27.7571		803.091	103.095		803.091	73.0917		803.091	55.9076
	803.567	28.5196		803.567	105.74		803.567	73.1942		803.567	56.8661
	804.043	30.4274		804.043	106.978		804.043	72.7191		804.043	57.9221
	804.519	32.8472		804.519	107.942		804.519	72.174		804.519	59.0149
	804.994	33.0422		804.994	106.598		804.994	71.2713		804.994	60.1225
	805.47	33.9385		805.47	105.571		805.47	70.2852		805.47	61.2221
	805.946	34.9967		805.946	104.35		805.946	69.1075		805.946	62.3041
	806.421	36.3426		806.421	103.086		806.421	67.5218		806.421	63.3895
	806.897	37.4346		806.897	100.37		806.897	65.4754		806.897	64.5049
	807.372	38.2526		807.372	97.8931		807.372	64.0193		807.372	65.6547
	807.848	38.5579		807.848	94.505		807.848	62.6995		807.848	66.817
	808.321	38.538		808.321	92.5644		808.321	61.8236		808.321	67.9528
	808.797	38.6713		808.797	87.6156		808.797	63.6555		808.797	69.0439
	809.272	38.5475		809.272	85.7381		809.272	64.3584		809.272	70.1408
	809.748	37.9033		809.748	83.4254		809.748	64.9255		809.748	71.1921
	810.223	34.5535		810.223	82.0387		810.223	65.7396		810.223	72.1665
	810.699	33.3068		810.699	81.9556		810.699	67.9242		810.699	73.0158
	811.174	33.9079		811.174	82.8082		811.174	69.7932		811.174	73.7188
	811.647	35.1314		811.647	84.2424		811.647	70.7589		811.647	74.2432
	812.123	36.5466		812.123	85.9674		812.123	68.6508		812.123	74.5439
	812.598	37.9102		812.598	86.9853		812.598	65.5847		812.598	74.5777
	813.073	39.1694		813.073	87.3627		813.073	61.1629		813.073	74.3725
	813.548	40.1481		813.548	86.8698		813.548	56.5009		813.548	74.016
	814.024	40.5978		814.024	85.0307		814.024	48.6739		814.024	73.5164
	814.497	40.7737		814.497	83.1829		814.497	44.9067		814.497	72.8525
	814.972	40.2375		814.972	82.3161		814.972	41.9846		814.972	71.9741
	815.447	39.3844		815.447	79.7634		815.447	39.8871		815.447	70.9258
	815.922	37.9037		815.922	75.1036		815.922	37.9532		815.922	69.737
	816.397	36.0171		816.397	69.9026		816.397	36.405		816.397	68.4111
	816.87	33.6907		816.87	66.6691		816.87	35.0158		816.87	66.9507
	817.345	31.1747		817.345	63.6715		817.345	34.6963		817.345	65.3389
	817.82	28.418		817.82	58.2053		817.82	34.9951		817.82	63.5745
	818.295	25.6418		818.295	54.9072		818.295	35.4724		818.295	61.6859
	818.77	23.228		818.77	54.9819		818.77	35.9061		818.77	59.73
	819.243	20.0401		819.243	55.8589		819.243	36.4262		819.243	57.7735
	819.718	16.9158		819.718	55.8287		819.718	36.3218		819.718	55.846
	820.193	13.9873		820.193	57.6442		820.193	34.8412		820.193	54.0191
	820.668	11.3771		820.668	60.9934		820.668	33.4916		820.668	52.339
	821.141	9.43477		821.141	65.5218		821.141	31.5056		821.141	50.8384
	821.616	7.80083		821.616	70.479		821.616	29.1666		821.616	49.4963
	822.091	6.56831		822.091	75.2738		822.091	26.6237		822.091	48.3101
	822.563	5.84021		822.563	76.6615		822.563	24.2176		822.563	47.2993
	823.038	5.59107		823.038	78.1865		823.038	22.2471		823.038	46.4878
	823.513	5.76999		823.513	78.2673		823.513	22.2513		823.513	45.8754
	823.987	6.43761		823.987	78.4495		823.987	24.3143		823.987	45.4135
	824.46	7.5132		824.46	77.2389		824.46	27.9954		824.46	44.994
	824.935	9.4819		824.935	75.5256		824.935	31.4029		824.935	44.6128
	825.409	11.8824		825.409	72.8838		825.409	33.1071		825.409	44.281
	825.882	14.5998		825.882	71.3581		825.882	34.1666		825.882	44.026
	826.357	16.7897		826.357	69.2785		826.357	34.9491		826.357	43.8177
	826.831	18.6809		826.831	65.5371		826.831	36.4002		826.831	43.6414
	827.304	19.7974		827.304	62.0587		827.304	38.0533		827.304	43.4979
	827.778	20.2234		827.778	60.2415		827.778	39.3415		827.778	43.4117
	828.253	19.5877		828.253	56.7031		828.253	39.8796		828.253	43.3864
	828.725	17.9913		828.725	54.0327		828.725	38.9113		828.725	43.4028
	829.199	15.6641		829.199	52.3287		829.199	36.3146		829.199	43.4938
	829.674	14.336		829.674	53.7322		829.674	31.0335		829.674	43.6214
	830.146	13.0635		830.146	54.4833		830.146	25.7668		830.146	43.7696
	830.621	10.7704		830.621	54.3764		830.621	20.8264		830.621	43.9141
	831.093	6.39079		831.093	52.2054		831.093	17.5126		831.093	44.0241
	831.567	4.63599		831.567	50.6499		831.567	16.1491		831.567	44.0446
	832.041	4.05172		832.041	48.1015		832.041	15.3636		832.041	43.9523
	832.514	4.70432		832.514	46.4497		832.514	15.6865		832.514	43.7591
	832.988	6.21933		832.988	43.832		832.988	17.3294		832.988	43.4703
	833.462	12.6599		833.462	41.13		833.462	19.7274		833.462	43.1227
	833.934	13.546		833.934	40.0591		833.934	23.0875		833.934	42.7351
	834.408	14.3872		834.408	38.4877		834.408	26.8934		834.408	42.3496
	834.881	16.795		834.881	35.1828		834.881	30.9741		834.881	41.9382
	835.355	17.8464		835.355	34.3441		835.355	33.9153		835.355	41.4772
	835.827	17.2431		835.827	34.105		835.827	36.8152		835.827	40.9815
	836.301	15.5192		836.301	33.6115		836.301	39.3918		836.301	40.4715
	836.775	12.8448		836.775	32.9947		836.775	41.6192		836.775	39.9535
	837.247	9.82623		837.247	34.1104		837.247	42.6787		837.247	39.5222
	837.721	6.98525		837.721	36.0061		837.721	43.1863		837.721	39.2108
	838.193	4.23561		838.193	36.1833		838.193	43.2421		838.193	39.0305
	838.667	2.34519		838.667	38.0621		838.667	43.2624		838.667	38.9721
	839.139	1.05331		839.139	38.0146		839.139	43.4538		839.139	39.0223
	839.612	0.128806		839.612	35.7108		839.612	43.9485		839.612	39.1694
	840.084	-0.962831		840.084	32.3489		840.084	45.013		840.084	39.351
	840.558	-3.03483		840.558	29.0201		840.558	45.9673		840.558	39.5655
	841.03	-4.66748		841.03	25.327		841.03	46.5772		841.03	39.8007
	841.504	-5.67174		841.504	23.4393		841.504	46.9925		841.504	40.0609
	841.975	-4.21431		841.975	24.7321		841.975	46.7775		841.975	40.3414
	842.449	-1.84952		842.449	25.7456		842.449	46.2064		842.449	40.6915
	842.921	0.747659		842.921	27.3375		842.921	45.0738		842.921	41.1102
	843.395	2.7173		843.395	29.8825		843.395	43.5131		843.395	41.5945
	843.866	4.19666		843.866	28.9487		843.866	41.0638		843.866	42.1383
	844.34	5.27936		844.34	30.1369		844.34	37.6307		844.34	42.6311
	844.811	5.14808		844.811	32.81		844.811	33.812		844.811	43.0679
	845.285	5.02601		845.285	31.8041		845.285	29.893		845.285	43.4275
	845.757	5.78767		845.757	29.6261		845.757	26.3426		845.757	43.7632
	846.228	7.38468		846.228	29.5487		846.228	23.7781		846.228	44.1244
	846.702	9.24019		846.702	28.3397		846.702	21.9118		846.702	44.5175
	847.173	11.0178		847.173	26.1819		847.173	20.7281		847.173	44.9222
	847.647	12.4144		847.647	22.3946		847.647	20.751		847.647	45.3232
	848.118	13.4981		848.118	22.8446		848.118	21.9169		848.118	45.6531
	848.591	13.9991		848.591	22.8506		848.591	24.26		848.591	45.8947
	849.063	13.4339		849.063	25.0373		849.063	28.3488		849.063	46.0366
	849.534	12.6357		849.534	28.022		849.534	33.9121		849.534	46.0843
	850.008	12.5066		850.008	33.4596		850.008	41.9422		850.008	46.0778
	850.479	13.5986		850.479	38.5206		850.479	50.0967		850.479	46.2103
	850.952	15.1777		850.952	42.8641		850.952	58.1911		850.952	46.3733
	851.423	16.6967		851.423	46.0869		851.423	64.5586		851.423	46.5382
	851.895	18.185		851.895	48.1911		851.895	69.6763		851.895	46.6596
	852.368	19.1733		852.368	49.8685		852.368	73.0129		852.368	46.6776
	852.839	19.914		852.839	50.2617		852.839	74.8466		852.839	46.5775
	853.312	21.5516		853.312	49.4944		853.312	75.4755		853.312	46.2992
	853.783	23.4296		853.783	50.3569		853.783	75.0825		853.783	45.8476
	854.254	23.8081		854.254	50.4893		854.254	73.95		854.254	45.2219
	854.727	23.6054		854.727	48.0907		854.727	71.2057		854.727	44.4852
	855.199	21.9707		855.199	46.0215		855.199	68.2584		855.199	43.5873
	855.67	19.8257		855.67	44.3687		855.67	65.4275		855.67	42.7555
	856.143	18.3374		856.143	42.9439		856.143	62.8067		856.143	42.0872
	856.614	16.978		856.614	39.6346		856.614	61.4543		856.614	41.5513
	857.085	15.9487		857.085	36.8217		857.085	61.4614		857.085	41.1628
	857.557	15.3368		857.557	32.0013		857.557	62.503		857.557	40.9406
	858.028	14.8556		858.028	30.06		858.028	64.115		858.028	40.8959
	858.499	14.8228		858.499	29.5161		858.499	66.1902		858.499	41.0872
	858.97	15.2827		858.97	29.7907		858.97	68.4927		858.97	41.5252
	859.443	16.2111		859.443	30.2795		859.443	69.6742		859.443	42.2067
	859.914	18.5511		859.914	30.3233		859.914	71.0879		859.914	43.1086
	860.385	21.4011		860.385	34.2294		860.385	74.7512		860.385	44.1506
	860.857	21.8672		860.857	34.3013		860.857	76.6889		860.857	45.2658
	861.328	21.5375		861.328	35.4411		861.328	75.5021		861.328	46.2252
	861.799	19.8246		861.799	34.568		861.799	70.8217		861.799	47.1716
	862.27	16.7026		862.27	34.9709		862.27	64.6675		862.27	48.0925
	862.742	11.6293		862.742	36.4997		862.742	56.7264		862.742	48.9839
	863.213	10.2278		863.213	38.6633		863.213	49.6747		863.213	49.8538
	863.683	9.29448		863.683	41.7186		863.683	42.8365		863.683	50.6568
	864.154	8.4609		864.154	44.3558		864.154	36.8728		864.154	51.3865
	864.627	8.55941		864.627	46.4745		864.627	32.2957		864.627	52.037
	865.097	8.19198		865.097	47.1953		865.097	29.0591		865.097	52.6158
	865.568	23.2146		865.568	49.1426		865.568	27.2345		865.568	53.0438
	866.038	23.4817		866.038	51.9375		866.038	26.5804		866.038	53.492
	866.509	23.1255		866.509	58.2096		866.509	27.6311		866.509	53.8054
	866.981	22.5676		866.981	59.7344		866.981	29.6853		866.981	53.9801
	867.451	21.7188		867.451	61.1195		867.451	34.1578		867.451	54.0936
	867.922	20.7655		867.922	60.5166		867.922	39.6546		867.922	54.223
	868.392	19.4935		868.392	58.6275		868.392	45.5962		868.392	54.3732
	868.863	18.4866		868.863	54.9218		868.863	51.9648		868.863	54.4878
	869.335	16.4281		869.335	45.6169		869.335	55.638		869.335	54.5521
	869.805	14.348		869.805	43.2176		869.805	61.1071		869.805	54.5523
	870.276	12.4297		870.276	40.7022		870.276	66.3319		870.276	54.4582
	870.746	11.9794		870.746	39.6684		870.746	69.0972		870.746	54.2278
	871.216	12.3366		871.216	38.3652		871.216	69.3647		871.216	53.8816
	871.686	13.4252		871.686	39.8171		871.686	68.2875		871.686	53.4134
	872.158	15.1137		872.158	40.6776		872.158	66.0361		872.158	52.8366
	872.629	17.0206		872.629	42.2989		872.629	63.0821		872.629	52.1163
	873.099	18.205		873.099	42.5862		873.099	59.0887		873.099	51.2902
	873.569	18.9805		873.569	43.2067		873.569	54.6616		873.569	50.3901
	874.039	19.3151		874.039	44.9557		874.039	48.1415		874.039	49.4129
	874.509	19.2945		874.509	46.1864		874.509	41.671		874.509	48.3673
	874.979	19.2581		874.979	48.384		874.979	35.7438		874.979	47.2294
	875.449	18.9708		875.449	48.2381		875.449	33.6365		875.449	46.1749
	875.919	18.6423		875.919	45.9158		875.919	32.4139		875.919	45.2926
	876.391	18.0096		876.391	44.5465		876.391	32.9783		876.391	44.7354
	876.861	17.4964		876.861	46.7321		876.861	35.5977		876.861	44.4247
	877.331	17.0667		877.331	46.2703		877.331	38.2537		877.331	44.2915
	877.801	19.0236		877.801	44.5836		877.801	40.0091		877.801	44.2685
	878.271	20.5334		878.271	37.8058		878.271	40.9323		878.271	44.3241
	878.74	20.349		878.74	35.3224		878.74	41.9236		878.74	44.3912
	879.21	19.3943		879.21	30.0307		879.21	42.5126		879.21	44.4389
	879.68	17.5699		879.68	27.586		879.68	42.9382		879.68	44.481
	880.15	15.2661		880.15	26.9175		880.15	42.809		880.15	44.4138
	880.619	12.5314		880.619	27.3339		880.619	42.2786		880.619	44.2367
	881.089	9.14178		881.089	30.1607		881.089	41.3718		881.089	43.928
	881.559	5.58296		881.559	31.491		881.559	40.0554		881.559	43.4844
	882.029	2.3525		882.029	32.7837		882.029	38.422		882.029	42.8719
	882.498	-0.401734		882.498	33.3771		882.498	36.7515		882.498	42.144
	882.968	-2.45208		882.968	35.9598		882.968	34.953		882.968	41.3447
	883.437	-3.17118		883.437	36.216		883.437	33.1858		883.437	40.5245
	883.907	-3.43538		883.907	36.4435		883.907	31.5431		883.907	39.7173
	884.376	-3.20252		884.376	35.8454		884.376	30.0897		884.376	38.9718
	884.846	-2.48553		884.846	35.1864		884.846	28.9214		884.846	38.3308
	885.315	-1.09948		885.315	33.7792		885.315	28.148		885.315	37.9662
	885.785	1.0123		885.785	23.184		885.785	27.7118		885.785	37.9672
	886.254	3.49172		886.254	22.5977		886.254	27.5577		886.254	38.1655
	886.724	6.2887		886.724	22.4166		886.724	27.6123		886.724	38.455
	887.193	9.22722		887.193	21.804		887.193	27.6721		887.193	38.7081
	887.663	12.1257		887.663	22.5617		887.663	27.492		887.663	38.9772
	888.132	14.2397		888.132	27.2085		888.132	27.2168		888.132	39.2532
	888.601	15.2692		888.601	29.0469		888.601	26.1264		888.601	39.5393
	889.071	16.0221		889.071	37.1044		889.071	24.4599		889.071	39.8142
	889.54	16.5465		889.54	40.8814		889.54	21.9988		889.54	40.0417
	890.009	16.5912		890.009	43.9037		890.009	19.1583		890.009	40.2057
	890.478	16.1181		890.478	44.5786		890.478	16.0943		890.478	40.3141
	890.947	15.6416		890.947	44.3418		890.947	13.3758		890.947	40.4003
	891.417	15.036		891.417	41.1722		891.417	12.6961		891.417	40.4315
	891.886	14.7114		891.886	30.7877		891.886	12.9515		891.886	40.4563
	892.353	15.937		892.353	27.4051		892.353	15.4778		892.353	40.5691
	892.822	17.2067		892.822	27.234		892.822	17.5491		892.822	40.8594
	893.291	15.5686		893.291	25.672		893.291	18.5495		893.291	41.2757
	893.76	14.5293		893.76	23.9041		893.76	18.44		893.76	41.7527
	894.229	15.4093		894.229	20.2919		894.229	19.1432		894.229	42.2552
	894.698	16.3442		894.698	17.253		894.698	19.0433		894.698	42.7794
	895.167	16.9374		895.167	13.1494		895.167	19.0363		895.167	43.3302
	895.636	17.2951		895.636	9.56063		895.636	19.3711		895.636	43.8958
	896.103	17.6681		896.103	5.93368		896.103	19.4518		896.103	44.3477
	896.572	17.7972		896.572	3.45678		896.572	19.1427		896.572	44.6404
	897.041	17.5611		897.041	0.230787		897.041	18.743		897.041	44.7627
	897.51	17.3425		897.51	-2.30677		897.51	18.6384		897.51	44.7448
	897.979	16.2438		897.979	-4.54575		897.979	18.3932		897.979	44.6005
	898.447	14.7823		898.447	-4.84863		898.447	18.167		898.447	44.3639
	898.914	13.137		898.914	-4.8097		898.914	17.6681		898.914	44.0558
	899.383	11.3689		899.383	-5.09988		899.383	17.2069		899.383	43.6719
	899.852	9.5243		899.852	-4.02559		899.852	16.6424		899.852	43.2229
	900.32	7.89381		900.32	-1.56849		900.32	15.9845		900.32	42.7216
	900.789	6.77082		900.789	3.532		900.789	15.3056		900.789	42.1956
	901.258	5.61417		901.258	6.85524		901.258	14.5626		901.258	41.6795
	901.724	4.80504		901.724	11.4951		901.724	14.122		901.724	41.2071
	902.193	3.94742		902.193	15.6044		902.193	13.8195		902.193	40.8224
	902.662	3.25957		902.662	17.6617		902.662	13.804		902.662	40.5045
	903.13	2.75193		903.13	17.3655		903.13	14.1779		903.13	40.1539
	903.597	2.47736		903.597	15.7905		903.597	14.8851		903.597	39.7393
	904.065	2.36738		904.065	13.1765		904.065	12.775		904.065	39.2286
	904.534	2.53712		904.534	12.4668		904.534	10.7998		904.534	38.7253
	905.002	6.24789		905.002	14.4231		905.002	8.967		905.002	38.2429
	905.469	9.12501		905.469	13.8022		905.469	8.14564		905.469	37.7263
	905.937	10.9295		905.937	11.5907		905.937	7.14875		905.937	37.0765
	906.406	11.8902		906.406	7.41928		906.406	6.38074		906.406	36.2836
	906.874	11.7031		906.874	3.88894		906.874	4.07944		906.874	35.3808
	907.34	10.9319		907.34	2.48115		907.34	1.96738		907.34	34.4471
	907.809	9.76459		907.809	1.40626		907.809	-0.423717		907.809	33.5514
	908.277	8.34642		908.277	2.65008		908.277	-2.62253		908.277	32.6993
	908.745	6.9063		908.745	3.13777		908.745	-4.32691		908.745	31.9087
	909.211	5.89087		909.211	2.03947		909.211	-4.36089		909.211	31.1089
	909.68	4.22878		909.68	1.12314		909.68	-4.43776		909.68	30.2513
	910.148	2.58436		910.148	0.232079		910.148	-3.09409		910.148	29.4212
	910.614	1.12444		910.614	1.65163		910.614	-1.09555		910.614	28.6125
	911.082	-0.532604		911.082	1.25872		911.082	1.25327		911.082	27.7715
	911.55	-1.02373		911.55	1.05091		911.55	2.74173		911.55	26.8868
	912.016	-0.788465		912.016	-0.476838		912.016	5.03834		912.016	25.9463
	912.485	0.0802308		912.485	-1.80095		912.485	7.52652		912.485	24.9138
	912.953	0.840829		912.953	-2.51626		912.953	10.208		912.953	23.7821
	913.419	1.64735		913.419	-2.49593		913.419	12.8776		913.419	22.5751
	913.887	2.27682		913.887	-0.990516		913.887	15.7454		913.887	21.3506
	914.355	3.01751		914.355	0.49103		914.355	17.9215		914.355	20.0937
	914.821	3.75508		914.821	3.14291		914.821	19.9069		914.821	18.8536
	915.289	4.47854		915.289	3.79765		915.289	21.5792		915.289	17.5668
	915.755	5.33865		915.755	4.43355		915.755	22.3873		915.755	16.246
	916.222	5.99193		916.222	1.91053		916.222	23.3037		916.222	14.9489
	916.69	6.51829		916.69	1.43918		916.69	24.0672		916.69	13.7562
	917.156	6.91728		917.156	0.859942		917.156	24.6491		917.156	12.6983
	917.624	7.28438		917.624	-0.537104		917.624	25.1757		917.624	11.7865
	918.092	7.44546		918.092	-0.701747		918.092	25.42		918.092	10.9914
	918.557	7.60306		918.557	-2.73531		918.557	25.5713		918.557	10.2815
	919.025	7.57375		919.025	-3.59926		919.025	26.0287		919.025	9.62974
	919.491	7.90623		919.491	-4.60599		919.491	26.4123		919.491	9.03974
	919.959	8.56136		919.959	-2.55284		919.959	27.7401		919.959	8.54258
	920.424	7.77925		920.424	-1.43535		920.424	29.1829		920.424	8.19469
	920.892	6.5346		920.892	-1.15161		920.892	32.0818		920.892	7.91062
	921.36	4.11924		921.36	-1.24448		921.36	35.1103		921.36	7.69735
	921.825	1.78424		921.825	-0.563917		921.825	38.4311		921.825	7.57618
	922.293	-0.816434		922.293	1.81778		922.293	41.8842		922.293	7.52545
	922.758	-2.86738		922.758	3.36281		922.758	45.1177		922.758	7.51124
	923.226	-4.27712		923.226	5.17376		923.226	48.2238		923.226	7.50213
	923.691	-4.80111		923.691	3.94997		923.691	50.3639		923.691	7.4669
	924.159	-4.75293		924.159	2.76471		924.159	51.7735		924.159	7.34103
	924.624	-3.92084		924.624	0.790278		924.624	51.4206		924.624	7.1275
	925.092	-2.26538		925.092	-0.777032		925.092	49.6598		925.092	6.95261
	925.557	-0.133216		925.557	-0.275234		925.557	46.4487		925.557	6.82279
	926.025	2.67402		926.025	2.10863		926.025	41.4606		926.025	6.74139
	926.49	5.51732		926.49	5.11684		926.49	34.3788		926.49	6.69118
	926.957	8.02794		926.957	7.2802		926.957	26.0682		926.957	6.63998
	927.423	9.51279		927.423	11.788		927.423	16.7345		927.423	6.58338
	927.89	10.1529		927.89	13.8815		927.89	11.3537		927.89	6.52349
	928.355	9.78996		928.355	17.1358		928.355	17.8664		928.355	6.44359
	928.822	8.90143		928.822	19.7792		928.822	17.4045		928.822	6.33578
	929.288	7.49134		929.288	20.7706		929.288	18.149		929.288	6.21345
	929.755	5.37715		929.755	19.6398		929.755	18.5862		929.755	6.0842
	930.22	3.14093		930.22	17.4758		930.22	19.9875		930.22	5.94773
	930.685	1.72095		930.685	14.7712		930.685	22.5484		930.685	5.80682
	931.152	1.88863		931.152	14.7749		931.152	26.2659		931.152	5.61332
	931.617	3.10887		931.617	13.9287		931.617	31.9092		931.617	5.32439
	932.084	5.70157		932.084	10.9079		932.084	39.3605		932.084	4.90357
	932.549	9.7488		932.549	9.90407		932.549	48.9993		932.549	4.38212
	933.016	15.2875		933.016	8.9359		933.016	57.7846		933.016	3.85041
	933.482	21.6702		933.482	10.3373		933.482	63.0597		933.482	3.38929
	933.946	28.3807		933.946	13.8079		933.946	65.4361		933.946	3.09081
	934.413	35.2729		934.413	17.3286		934.413	66.6458		934.413	2.99327
	934.878	41.476		934.878	22.1524		934.878	66.857		934.878	3.10022
	935.345	47.3222		935.345	25.0912		935.345	66.7511		935.345	3.35872
	935.81	52.46		935.81	29.1798		935.81	66.3847		935.81	3.69584
	936.275	57.2185		936.275	30.0617		936.275	66.2749		936.275	4.08115
	936.742	59.9626		936.742	32.069		936.742	66.7734		936.742	4.51593
	937.207	62.2856		937.207	34.8674		937.207	68.2391		937.207	4.98034
	937.671	65.0425		937.671	40.8359		937.671	72.2286		937.671	5.46778
	938.138	69.4402		938.138	44.4171		938.138	77.3627		938.138	6.00254
	938.603	74.28		938.603	48.0202		938.603	83.944		938.603	6.57121
	939.068	79.534		939.068	52.3819		939.068	92.0781		939.068	7.17858
	939.534	85.6706		939.534	58.5582		939.534	99.1547		939.534	7.82557
	939.999	92.816		939.999	65.6432		939.999	105.103		939.999	8.48451
	940.464	101.189		940.464	75.5173		940.464	110.825		940.464	9.14566
	940.93	110.563		940.93	86.8704		940.93	117.312		940.93	9.81664
	941.395	121.462		941.395	98.8655		941.395	124.498		941.395	10.526
	941.859	134.015		941.859	113.701		941.859	132.325		941.859	11.3362
	942.326	147.987		942.326	130.946		942.326	140.461		942.326	12.3443
	942.791	163.049		942.791	150.257		942.791	148.613		942.791	13.6358
	943.255	179.035		943.255	169.206		943.255	156.707		943.255	15.2158
	943.721	195.483		943.721	189.608		943.721	164.853		943.721	17.036
	944.186	210.114		944.186	211.597		944.186	171.113		944.186	19.0545
	944.65	227.259		944.65	231.085		944.65	177.011		944.65	21.2301
	945.115	243.776		945.115	252.125		945.115	184.98		945.115	23.5469
	945.581	261.513		945.581	262.519		945.581	194.024		945.581	26.0727
	946.045	280.602		946.045	285.336		946.045	204.432		946.045	28.8129
	946.51	302.86		946.51	309.503		946.51	216.005		946.51	31.7872
	946.974	326.084		946.974	334.6		946.974	228.629		946.974	35.0246
	947.44	349.094		947.44	363.925		947.44	242.34		947.44	38.5315
	947.905	373.59		947.905	394.925		947.905	256.893		947.905	42.2238
	948.369	400.781		948.369	426.341		948.369	273.291		948.369	46.1254
	948.833	431.36		948.833	460.202		948.833	293.893		948.833	50.2441
	949.299	466.077		949.299	495.944		949.299	318.032		949.299	54.6072
	949.763	506.291		949.763	534.234		949.763	343.563		949.763	59.1503
	950.228	553.149		950.228	574.251		950.228	370.57		950.228	63.8617
	950.692	606.19		950.692	619.677		950.692	399.014		950.692	68.7289
	951.156	668.291		951.156	669.4		951.156	427.938		951.156	73.7532
	951.622	738.178		951.622	725.597		951.622	456.692		951.622	78.9826
	952.086	817.224		952.086	784.88		952.086	487.125		952.086	84.3688
	952.55	904.215		952.55	855.975		952.55	518.93		952.55	89.9519
	953.014	1002.21		953.014	929.232		953.014	551.754		953.014	95.6358
	953.478	1116.4		953.478	1014.43		953.478	585.406		953.478	101.304
	953.942	1229.95		953.942	1098.62		953.942	619.345		953.942	106.902
	954.408	1355.12		954.408	1193.84		954.408	654.429		954.408	112.381
	954.872	1496.35		954.872	1288.6		954.872	690.006		954.872	117.671
	955.336	1635.42		955.336	1397.38		955.336	726.692		955.336	122.771
	955.799	1789.71		955.799	1508.21		955.799	763.827		955.799	127.65
	956.263	1951.88		956.263	1622.1		956.263	802.212		956.263	132.184
	956.727	2114.55		956.727	1735.46		956.727	840.957		956.727	136.323
	957.191	2274.32		957.191	1855.59		957.191	881.222		957.191	140.012
	957.655	2439.52		957.655	1977.96		957.655	921.647		957.655	143.241
	958.12	2590.25		958.12	2094.06		958.12	961.731		958.12	146.002
	958.584	2728.61		958.584	2203.5		958.584	998.947		958.584	148.29
	959.048	2833.08		959.048	2305.63		959.048	1026.75		959.048	150.073
	959.511	2828.97		959.511	2400.57		959.511	1053.2		959.511	151.27
	959.975	2819.3		959.975	2525.14		959.975	1070.95		959.975	151.855
	960.439	2734.61		960.439	2574.45		960.439	1092.73		960.439	151.861
	960.902	2622.82		960.902	2591.19		960.902	1095.86		960.902	151.264
	961.366	2486.38		961.366	2578.71		961.366	1091.75		961.366	150
	961.829	2331.91		961.829	2473.63		961.829	1063.78		961.829	148.144
	962.293	2170.15		962.293	2398.84		962.293	1009.98		962.293	145.678
	962.756	2024.38		962.756	2318.56		962.756	973.488		962.756	142.626
	963.22	1897.86		963.22	2237.06		963.22	932.516		963.22	138.974
	963.683	1751.14		963.683	2132.45		963.683	888.737		963.683	134.897
	964.149	1610.95		964.149	2016.64		964.149	842.307		964.149	130.451
	964.612	1481.89		964.612	1896.71		964.612	794.158		964.612	125.709
	965.076	1360.32		965.076	1778.75		965.076	751.575		965.076	120.71
	965.539	1249.17		965.539	1657.04		965.539	714.471		965.539	115.453
	966.002	1142.47		966.002	1533.91		966.002	672.477		966.002	109.954
	966.466	1033.49		966.466	1411.75		966.466	630.556		966.466	104.247
	966.929	934.35		966.929	1296.59		966.929	589.043		966.929	98.4568
	967.392	842.848		967.392	1180.82		967.392	548.692		967.392	92.6241
	967.855	758.536		967.855	1075.66		967.855	509.137		967.855	86.7994
	968.319	681.092		968.319	971.876		968.319	470.748		968.319	81.0032
	968.782	610.222		968.782	882.39		968.782	433.708		968.782	75.2893
	969.245	545.918		969.245	797.606		969.245	397.911		969.245	69.7253
	969.706	488.036		969.706	722.03		969.706	363.427		969.706	64.4188
	970.169	437.031		970.169	650.081		970.169	330.107		970.169	59.3721
	970.632	391.6		970.632	584.591		970.632	298.097		970.632	54.692
	971.095	349.913		971.095	521.897		971.095	267.515		971.095	50.3698
	971.558	312.171		971.558	463.523		971.558	238.785		971.558	46.448
	972.021	278.275		972.021	413.321		972.021	212.163		972.021	43.0102
	972.484	248.202		972.484	367.302		972.484	190.63		972.484	39.9449
	972.947	221.095		972.947	327.52		972.947	171.773		972.947	37.2393
	973.41	195.561		973.41	292.197		973.41	155.29		973.41	34.8467
	973.873	172.672		973.873	259.573		973.873	138.569		973.873	32.7423
	974.336	147.69		974.336	230.282		974.336	123.061		974.336	30.8019
	974.799	130.113		974.799	204.748		974.799	108.688		974.799	29.0284
	975.262	114.464		975.262	182.03		975.262	95.3854		975.262	27.4429
	975.725	100.845		975.725	161.841		975.725	83.5506		975.725	26.0559
	976.186	87.9104		976.186	145.161		976.186	73.7488		976.186	24.8779
	976.648	75.8889		976.648	130.342		976.648	65.895		976.648	23.9174
	977.111	66.3995		977.111	117.137		977.111	59.1769		977.111	23.1767
	977.574	60.3679		977.574	105.338		977.574	53.7049		977.574	22.656
	978.037	55.2132		978.037	94.4102		978.037	49.2123		978.037	22.373
	978.499	49.9194		978.499	84.007		978.499	45.4902		978.499	22.3218
	978.962	44.7617		978.962	74.2972		978.962	42.4377		978.962	22.488
	979.423	40.7237		979.423	68.05		979.423	39.9254		979.423	22.8459
	979.885	37.7838		979.885	64.8759		979.885	38.0968		979.885	23.3627
	980.348	36.2567		980.348	59.1571		980.348	36.8215		980.348	24.0037
	980.81	35.4058		980.81	54.4494		980.81	35.6267		980.81	24.792
	981.273	34.748		981.273	40.8091		981.273	34.8105		981.273	25.5429
	981.735	33.1947		981.735	34.7003		981.735	33.714		981.735	26.2151
	982.196	30.9879		982.196	29.6849		982.196	30.6653		982.196	26.7885
	982.658	28.4074		982.658	22.4838		982.658	25.2333		982.658	27.296
	983.121	26.5469		983.121	19.397		983.121	17.4736		983.121	27.3251
	983.583	25.2507		983.583	17.3288		983.583	10.1806		983.583	27.4718
	984.046	23.5357		984.046	17.4174		984.046	4.31249		984.046	27.7821
	984.506	21.6911		984.506	17.8821		984.506	-0.24096		984.506	28.2826
	984.968	20.5124		984.968	20.3988		984.968	-3.65643		984.968	29.0696
	985.431	19.2148		985.431	23.5606		985.431	-5.78588		985.431	30.0999
	985.893	17.834		985.893	27.337		985.893	-6.99667		985.893	31.2455
	986.353	16.1217		986.353	27.4375		986.353	-6.8036		986.353	32.4497
	986.816	13.2468		986.816	25.6475		986.816	-5.53696		986.816	33.6283
	987.278	9.5157		987.278	22.8271		987.278	-2.87093		987.278	34.6978
	987.74	6.03536		987.74	17.2048		987.74	1.23601		987.74	35.534
	988.2	4.74803		988.2	9.44811		988.2	7.62403		988.2	36.0452
	988.663	5.39502		988.663	-1.40877		988.663	10.66		988.663	36.0808
	989.125	7.10243		989.125	-4.65531		989.125	12.3413		989.125	35.8762
	989.587	9.265		989.587	-7.35302		989.587	13.3372		989.587	35.3271
	990.047	11.6621		990.047	-7.71342		990.047	14.0169		990.047	34.4822
	990.509	13.3312		990.509	-8.24411		990.509	13.5842		990.509	33.509
	990.971	14.7761		990.971	-7.4695		990.971	11.1234		990.971	32.5967
	991.431	16.5241		991.431	-4.03585		991.431	7.27785		991.431	31.85
	991.893	18.9122		991.893	-0.489989		991.893	3.18139		991.893	31.8075
	992.355	21.8982		992.355	12.3993		992.355	-0.434891		992.355	32.4051
	992.817	24.992		992.817	18.0423		992.817	-2.50844		992.817	34.0737
	993.277	28.2575		993.277	22.7211		993.277	-3.76902		993.277	35.4259
	993.739	32.3219		993.739	28.0901		993.739	-3.4488		993.739	37.0487
	994.201	36.2808		994.201	31.0888		994.201	-1.51011		994.201	37.5547
	994.661	38.0542		994.661	34.5062		994.661	2.46634		994.661	37.8165
	995.122	39.0114		995.122	35.112		995.122	8.43249		995.122	38.1724
	995.584	38.1625		995.584	34.3236		995.584	17.0081		995.584	38.4323
	996.044	36.6805		996.044	33.1795		996.044	21.6263		996.044	38.5108
	996.506	34.7547		996.506	32.4232		996.506	25.7087		996.506	38.5038
	996.966	32.8655		996.966	30.5513		996.966	29.395		996.966	38.4478
	997.427	30.9212		997.427	31.8989		997.427	33.2155		997.427	38.382
	997.889	29.282		997.889	36.2788		997.889	36.409		997.889	38.3667
	998.349	27.8675		998.349	39.8658		998.349	38.815		998.349	38.5154
	998.81	25.892		998.81	43.2306		998.81	35.2087		998.81	38.9327
	999.27	23.6862		999.27	48.1067		999.27	37.1036		999.27	39.7491
	999.732	21.6635		999.732	49.6739		999.732	37.3123		999.732	40.7484
	1000.19	20.3233		1000.19	49.1172		1000.19	37.6887		1000.19	42.0248
	1000.65	20.8133		1000.65	47.5009		1000.65	38.5041		1000.65	43.4468
	1001.11	22.6342		1001.11	45.5656		1001.11	42.8034		1001.11	44.8566
	1001.57	25.4197		1001.57	42.4564		1001.57	44.7356		1001.57	46.0141
	1002.04	28.6163		1002.04	39.8686		1002.04	45.5643		1002.04	46.8146
	1002.5	31.6909		1002.5	37.3857		1002.5	44.8965		1002.5	46.8732
	1002.96	34.423		1002.96	36.3557		1002.96	42.5629		1002.96	46.3315
	1003.42	36.6886		1003.42	34.7082		1003.42	38.492		1003.42	44.828
	1003.88	38.7387		1003.88	33.729		1003.88	33.0878		1003.88	43.7574
	1004.34	40.021		1004.34	30.589		1004.34	26.2849		1004.34	42.9671
	1004.8	39.9831		1004.8	28.3833		1004.8	18.7178		1004.8	43.2521
	1005.26	39.4435		1005.26	24.9773		1005.26	9.75195		1005.26	43.6605
	1005.72	38.6537		1005.72	25.2454		1005.72	2.44437		1005.72	43.8076
	1006.18	37.7172		1006.18	25.0424		1006.18	-2.50847		1006.18	43.7759
	1006.64	36.7015		1006.64	25.5891		1006.64	-5.82234		1006.64	43.644
	1007.1	36.1597		1007.1	26.8347		1007.1	-7.14588		1007.1	43.4757
	1007.56	35.3693		1007.56	26.9304		1007.56	-5.87394		1007.56	43.3131
	1008.02	34.6478		1008.02	28.7038		1008.02	-3.98587		1008.02	43.1963
	1008.48	34.0909		1008.48	29.9107		1008.48	4.97323		1008.48	43.1292
	1008.94	33.4299		1008.94	31.8599		1008.94	9.31271		1008.94	43.11
	1009.4	32.8993		1009.4	33.2558		1009.4	14.4749		1009.4	43.1109
	1009.86	32.2763		1009.86	35.6767		1009.86	19.7429		1009.86	43.1255
	1010.32	31.8154		1010.32	42.2957		1010.32	24.5249		1010.32	43.1296
	1010.78	31.4309		1010.78	47.9643		1010.78	27.9548		1010.78	43.1305
	1011.24	31.1646		1011.24	52.2904		1011.24	30.5655		1011.24	43.2008
	1011.7	31.4283		1011.7	53.7292		1011.7	31.5522		1011.7	43.3748
	1012.16	32.6855		1012.16	55.4387		1012.16	31.3524		1012.16	43.6879
	1012.62	34.0348		1012.62	52.0287		1012.62	29.564		1012.62	44.1703
	1013.08	35.4439		1013.08	48.7588		1013.08	27.0089		1013.08	44.7825
	1013.54	36.2208		1013.54	46.3494		1013.54	24.3817		1013.54	45.4756
	1014	37.5038		1014	45.9613		1014	21.9557		1014	46.1552
	1014.46	39.3998		1014.46	48.8206		1014.46	20.3226		1014.46	46.8013
	1014.92	41.9481		1014.92	51.6469		1014.92	19.2264		1014.92	47.4085
	1015.38	45.5185		1015.38	55.4853		1015.38	17.9509		1015.38	47.9785
	1015.84	50.664		1015.84	62.2372		1015.84	16.987		1015.84	48.5337
	1016.3	53.9184		1016.3	68.7684		1016.3	16.3833		1016.3	49.0983
	1016.76	56.6842		1016.76	75.2052		1016.76	16.3212		1016.76	49.6692
	1017.22	58.4875		1017.22	80.792		1017.22	16.8159		1017.22	50.3169
	1017.68	58.4289		1017.68	88.9708		1017.68	18.0662		1017.68	51.0035
	1018.13	61.9251		1018.13	101.441		1018.13	19.8313		1018.13	51.6782
	1018.59	67.5506		1018.59	106.317		1018.59	22.6911		1018.59	52.2947
	1019.05	75.679		1019.05	109.657		1019.05	25.8222		1019.05	52.8505
	1019.51	81.5401		1019.51	112.724		1019.51	29.6268		1019.51	53.3302
	1019.97	87.1356		1019.97	104.747		1019.97	34.0783		1019.97	53.7587
	1020.43	97.2139		1020.43	102.06		1020.43	38.8895		1020.43	54.167
	1020.89	105.048		1020.89	102.748		1020.89	43.9304		1020.89	54.6158
	1021.35	109.842		1021.35	102.063		1021.35	48.5303		1021.35	55.0991
	1021.81	106.095		1021.81	100.538		1021.81	52.551		1021.81	55.5788
	1022.27	105.088		1022.27	97.8399		1022.27	55.7321		1022.27	55.9645
	1022.73	100.47		1022.73	96.5166		1022.73	58.4594		1022.73	56.2557
	1023.19	101.489		1023.19	96.5114		1023.19	60.8381		1023.19	56.4183
	1023.64	102.663		1023.64	98.7804		1023.64	63.5844		1023.64	56.4855
	1024.1	103.724		1024.1	98.3728		1024.1	66.9557		1024.1	56.5007
	1024.56	104.434		1024.56	101.451		1024.56	70.0747		1024.56	56.5521
	1025.02	104.458		1025.02	104.27		1025.02	73.0549		1025.02	56.6411
	1025.48	104.111		1025.48	107.619		1025.48	75.3453		1025.48	56.7717
	1025.94	103.489		1025.94	113.111		1025.94	76.7935		1025.94	56.9281
	1026.4	102.639		1026.4	120.084		1026.4	76.934		1026.4	57.1157
	1026.86	101.584		1026.86	122.744		1026.86	76.6726		1026.86	57.3302
	1027.32	100.386		1027.32	125.518		1027.32	77.1652		1027.32	57.5807
	1027.77	99.1526		1027.77	127.39		1027.77	77.1948		1027.77	57.846
	1028.23	98.0653		1028.23	128.323		1028.23	76.8365		1028.23	58.1331
	1028.69	96.7646		1028.69	129.745		1028.69	77.446		1028.69	58.4624
	1029.15	95.5218		1029.15	132.294		1029.15	77.8901		1029.15	58.904
	1029.61	94.2474		1029.61	134.612		1029.61	78.3624		1029.61	59.4811
	1030.07	92.6531		1030.07	136.45		1030.07	78.7323		1030.07	60.2487
	1030.53	91.2615		1030.53	136.733		1030.53	79.1143		1030.53	61.0869
	1030.98	90.1156		1030.98	135.777		1030.98	79.8135		1030.98	61.905
	1031.44	89.6529		1031.44	134.539		1031.44	80.714		1031.44	62.6625
	1031.9	91.2841		1031.9	135.797		1031.9	81.4901		1031.9	63.3936
	1032.36	93.2008		1032.36	137.654		1032.36	82.4152		1032.36	64.187
	1032.82	95.6163		1032.82	136.364		1032.82	83.2455		1032.82	65.1156
	1033.28	98.4376		1033.28	135.353		1033.28	84.4618		1033.28	66.1903
	1033.73	100.032		1033.73	134.987		1033.73	85.1499		1033.73	67.4144
	1034.19	101.465		1034.19	135.65		1034.19	85.9596		1034.19	68.7668
	1034.65	104.201		1034.65	137.657		1034.65	86.9299		1034.65	70.1963
	1035.11	107.499		1035.11	138.575		1035.11	88.0636		1035.11	71.6752
	1035.57	111.317		1035.57	138.865		1035.57	89.3947		1035.57	73.2498
	1036.02	116.04		1036.02	137.88		1036.02	90.9099		1036.02	74.9391
	1036.48	120.399		1036.48	137.34		1036.48	93.8062		1036.48	76.7027
	1036.94	128.912		1036.94	139.754		1036.94	97.0628		1036.94	78.5038
	1037.4	131.838		1037.4	143.841		1037.4	100.669		1037.4	80.3279
	1037.86	132.824		1037.86	148.388		1037.86	103.218		1037.86	82.1477
	1038.31	134.814		1038.31	154.601		1038.31	103.602		1038.31	83.9405
	1038.77	136.608		1038.77	161.422		1038.77	104.176		1038.77	85.6841
	1039.23	138.483		1039.23	166.832		1039.23	104.275		1039.23	87.3373
	1039.69	140.458		1039.69	171.876		1039.69	105.172		1039.69	88.8486
	1040.15	142.615		1040.15	177.567		1040.15	106.554		1040.15	90.1954
	1040.6	145.222		1040.6	182.68		1040.6	108.549		1040.6	91.3388
	1041.06	148.372		1041.06	187.241		1041.06	109.015		1041.06	92.4737
	1041.52	152.045		1041.52	190.288		1041.52	108.444		1041.52	93.7057
	1041.98	155.83		1041.98	192.841		1041.98	108.854		1041.98	95.0445
	1042.43	159.384		1042.43	197.594		1042.43	109.9		1042.43	96.5534
	1042.89	161.221		1042.89	199.853		1042.89	111.854		1042.89	98.0965
	1043.35	162.203		1043.35	201.677		1043.35	113.757		1043.35	99.5625
	1043.81	162.251		1043.81	203.257		1043.81	115.906		1043.81	100.848
	1044.26	163.112		1044.26	204.532		1044.26	118.236		1044.26	101.923
	1044.72	163.906		1044.72	206.412		1044.72	120.477		1044.72	102.54
	1045.18	164.143		1045.18	207.237		1045.18	123.256		1045.18	103.042
	1045.63	163.87		1045.63	209.21		1045.63	125.76		1045.63	103.651
	1046.09	163.407		1046.09	211.738		1046.09	129.271		1046.09	104.121
	1046.55	162.974		1046.55	214.314		1046.55	133.222		1046.55	104.772
	1047.01	162.202		1047.01	217.587		1047.01	137.2		1047.01	105.299
	1047.46	160.724		1047.46	220.208		1047.46	140.878		1047.46	105.677
	1047.92	155.926		1047.92	223.167		1047.92	144.051		1047.92	105.839
	1048.38	154.797		1048.38	224.695		1048.38	145.021		1048.38	105.635
	1048.83	154.537		1048.83	227.763		1048.83	144.813		1048.83	105.266
	1049.29	154.57		1049.29	229.245		1049.29	144.266		1049.29	104.778
	1049.75	154.079		1049.75	228.954		1049.75	143.268		1049.75	104.156
	1050.21	152.764		1050.21	228.855		1050.21	142.634		1050.21	103.532
	1050.66	151.394		1050.66	229.134		1050.66	141.672		1050.66	103.055
	1051.12	149.886		1051.12	230.324		1051.12	140.358		1051.12	102.8
	1051.58	148.432		1051.58	232.161		1051.58	138.955		1051.58	102.861
	1052.03	147.107		1052.03	230.992		1052.03	137.496		1052.03	103.153
	1052.49	147.033		1052.49	231.249		1052.49	135.922		1052.49	103.693
	1052.95	147.606		1052.95	232.738		1052.95	134.275		1052.95	104.366
	1053.4	147.209		1053.4	232.186		1053.4	132.401		1053.4	105.232
	1053.86	145.777		1053.86	231.414		1053.86	130.539		1053.86	106.342
	1054.32	144.098		1054.32	230.001		1054.32	130.124		1054.32	107.748
	1054.77	142.721		1054.77	232.177		1054.77	132.139		1054.77	109.429
	1055.23	141.414		1055.23	235.462		1055.23	134.871		1055.23	111.586
	1055.69	140.585		1055.69	238.183		1055.69	138.354		1055.69	113.851
	1056.14	140.307		1056.14	241.86		1056.14	142.376		1056.14	115.959
	1056.6	140.706		1056.6	246.956		1056.6	146.718		1056.6	118.022
	1057.06	141.986		1057.06	253.02		1057.06	151.131		1057.06	119.652
	1057.51	144.128		1057.51	258.889		1057.51	155.881		1057.51	121.155
	1057.97	147.027		1057.97	266.858		1057.97	160.549		1057.97	122.586
	1058.42	150.906		1058.42	274.312		1058.42	167.294		1058.42	124.03
	1058.88	155.479		1058.88	283.135		1058.88	175.184		1058.88	125.709
	1059.34	160.926		1059.34	292.1		1059.34	181.217		1059.34	127.501
	1059.79	167.163		1059.79	301.539		1059.79	186.24		1059.79	129.499
	1060.25	174.359		1060.25	312.213		1060.25	188.933		1060.25	131.774
	1060.71	182.962		1060.71	320.895		1060.71	190.057		1060.71	134.237
	1061.16	192.456		1061.16	327.888		1061.16	190.662		1061.16	136.733
	1061.62	198.158		1061.62	334.992		1061.62	192.805		1061.62	139.226
	1062.08	203.943		1062.08	340.378		1062.08	195.954		1062.08	141.508
	1062.53	207.407		1062.53	344.81		1062.53	199.751		1062.53	143.476
	1062.99	210.32		1062.99	351.933		1062.99	204.107		1062.99	145.108
	1063.44	212.787		1063.44	359.365		1063.44	208.392		1063.44	146.474
	1063.9	215.496		1063.9	367.096		1063.9	212.705		1063.9	147.63
	1064.35	217.623		1064.35	373.361		1064.35	217.321		1064.35	148.582
	1064.81	219.163		1064.81	378.773		1064.81	222.29		1064.81	149.414
	1065.27	220.223		1065.27	386.409		1065.27	227.3		1065.27	150.199
	1065.72	221.394		1065.72	393.39		1065.72	233.694		1065.72	150.987
	1066.18	222.845		1066.18	400.975		1066.18	241.053		1066.18	151.812
	1066.63	225.317		1066.63	409.242		1066.63	248.475		1066.63	152.72
	1067.09	228.651		1067.09	416.961		1067.09	255.95		1067.09	153.776
	1067.54	232.497		1067.54	424.697		1067.54	263.14		1067.54	155.048
	1068	236.759		1068	432.624		1068	269.701		1068	156.572
	1068.46	241.362		1068.46	440.835		1068.46	276.24		1068.46	158.344
	1068.91	246.498		1068.91	447.076		1068.91	282.983		1068.91	160.319
	1069.37	251.738		1069.37	450.731		1069.37	289.027		1069.37	162.479
	1069.82	256.298		1069.82	453.687		1069.82	294.37		1069.82	164.704
	1070.28	260.839		1070.28	454.832		1070.28	298.825		1070.28	166.836
	1070.73	264.6		1070.73	454.686		1070.73	302.145		1070.73	168.805
	1071.19	267.338		1071.19	454.358		1071.19	303.73		1071.19	170.627
	1071.65	269.052		1071.65	454.997		1071.65	304.418		1071.65	172.302
	1072.1	269.721		1072.1	454.85		1072.1	303.834		1072.1	173.824
	1072.56	268.922		1072.56	455.445		1072.56	302.172		1072.56	175.277
	1073.01	266.842		1073.01	452.754		1073.01	299.45		1073.01	176.856
	1073.46	262.96		1073.46	450.104		1073.46	296.305		1073.46	178.546
	1073.92	258.225		1073.92	447.529		1073.92	292.249		1073.92	180.344
	1074.38	252.954		1074.38	445.35		1074.38	291.911		1074.38	182.241
	1074.83	247.767		1074.83	442.772		1074.83	294.826		1074.83	184.292
	1075.29	243.383		1075.29	441.089		1075.29	301.807		1075.29	186.465
	1075.74	237.789		1075.74	438.608		1075.74	312.686		1075.74	188.686
	1076.2	232.168		1076.2	436.402		1076.2	306.268		1076.2	190.919
	1076.65	226.762		1076.65	433.685		1076.65	299.918		1076.65	193.06
	1077.11	221.573		1077.11	429.276		1077.11	292.941		1077.11	195.025
	1077.56	216.616		1077.56	425.901		1077.56	286.016		1077.56	196.783
	1078.02	212.005		1078.02	421.074		1078.02	279.112		1078.02	198.267
	1078.47	208.125		1078.47	416.709		1078.47	272.328		1078.47	199.451
	1078.93	204.378		1078.93	415.758		1078.93	266.391		1078.93	200.365
	1079.38	200.949		1079.38	413.208		1079.38	260.92		1079.38	201.035
	1079.83	197.848		1079.83	415.469		1079.83	265.257		1079.83	201.494
	1080.29	194.921		1080.29	414.866		1080.29	266.261		1080.29	201.833
	1080.74	192.305		1080.74	412.96		1080.74	266.212		1080.74	202.11
	1081.2	190.495		1081.2	408.969		1081.2	264.736		1081.2	202.35
	1081.65	188.809		1081.65	406.275		1081.65	260.876		1081.65	202.588
	1082.11	187.226		1082.11	402.18		1082.11	258.38		1082.11	202.86
	1082.56	185.628		1082.56	399.21		1082.56	255.294		1082.56	203.179
	1083.02	183.399		1083.02	396.704		1083.02	252.052		1083.02	203.546
	1083.47	179.931		1083.47	395.892		1083.47	248.582		1083.47	204.026
	1083.93	176.76		1083.93	395.784		1083.93	244.966		1083.93	204.653
	1084.38	172.887		1084.38	395.397		1084.38	241.208		1084.38	205.403
	1084.83	169.035		1084.83	392.884		1084.83	237.6		1084.83	206.217
	1085.29	165.395		1085.29	390.165		1085.29	234.169		1085.29	207.061
	1085.74	163.392		1085.74	386.42		1085.74	230.838		1085.74	207.939
	1086.2	161.78		1086.2	384.57		1086.2	227.524		1086.2	208.897
	1086.65	161.37		1086.65	385.182		1086.65	224.301		1086.65	209.985
	1087.1	161.568		1087.1	386.199		1087.1	221.547		1087.1	211.28
	1087.56	162.149		1087.56	387.096		1087.56	218.979		1087.56	212.829
	1088.01	162.963		1088.01	387.246		1088.01	217.515		1088.01	214.611
	1088.47	163.456		1088.47	383.462		1088.47	215.205		1088.47	216.657
	1088.92	164.112		1088.92	382.673		1088.92	220.108		1088.92	218.938
	1089.38	165.638		1089.38	380.188		1089.38	227.879		1089.38	221.458
	1089.83	167.182		1089.83	379.051		1089.83	236.214		1089.83	224.184
	1090.28	168.884		1090.28	377.942		1090.28	243.556		1090.28	227.097
	1090.74	170.58		1090.74	378.692		1090.74	247.679		1090.74	230.069
	1091.19	171.693		1091.19	379.479		1091.19	246.966		1091.19	232.963
	1091.65	171.088		1091.65	382.584		1091.65	246.943		1091.65	235.791
	1092.1	170.516		1092.1	387.775		1092.1	246.943		1092.1	238.486
	1092.55	170.165		1092.55	393.615		1092.55	238.089		1092.55	241.044
	1093.01	170.584		1093.01	398.216		1093.01	232.011		1093.01	243.354
	1093.46	171.441		1093.46	399.644		1093.46	224.261		1093.46	245.364
	1093.91	173.262		1093.91	400.369		1093.91	232.415		1093.91	246.96
	1094.37	175.814		1094.37	403.045		1094.37	254.634		1094.37	248.095
	1094.82	179.142		1094.82	406.902		1094.82	264.497		1094.82	248.798
	1095.27	183.306		1095.27	410.411		1095.27	265.289		1095.27	249.13
	1095.73	186.564		1095.73	409.814		1095.73	267.571		1095.73	249.124
	1096.18	188.486		1096.18	405.963		1096.18	267.936		1096.18	248.803
	1096.63	188.384		1096.63	402.634		1096.63	267.714		1096.63	248.171
	1097.09	188.236		1097.09	398.29		1097.09	266.628		1097.09	247.286
	1097.54	187.461		1097.54	393.421		1097.54	265.65		1097.54	246.189
	1097.99	186.728		1097.99	391.605		1097.99	263.629		1097.99	244.943
	1098.45	186.059		1098.45	390.64		1098.45	260.648		1098.45	243.553
	1098.9	185.008		1098.9	392.51		1098.9	256.359		1098.9	242.003
	1099.35	183.555		1099.35	394.15		1099.35	250.316		1099.35	240.314
	1099.81	181.688		1099.81	397.696		1099.81	240.496		1099.81	238.439
	1100.26	179.304		1100.26	399.014		1100.26	236.008		1100.26	236.304
	1100.71	176.125		1100.71	403.155		1100.71	231.494		1100.71	233.923
	1101.17	172.642		1101.17	407.179		1101.17	228.237		1101.17	231.345
	1101.62	169.084		1101.62	408.727		1101.62	225.758		1101.62	228.639
	1102.07	165.641		1102.07	406.064		1102.07	224.425		1102.07	225.848
	1102.53	162.315		1102.53	404.807		1102.53	224.019		1102.53	222.977
	1102.98	160.232		1102.98	403.001		1102.98	224.038		1102.98	220.07
	1103.43	159.253		1103.43	398.833		1103.43	224.927		1103.43	217.245
	1103.88	158.352		1103.88	392.872		1103.88	225.39		1103.88	214.542
	1104.34	157.158		1104.34	386.41		1104.34	227.699		1104.34	211.98
	1104.79	156.814		1104.79	379.21		1104.79	227.161		1104.79	209.583
	1105.24	156.789		1105.24	372.088		1105.24	221.53		1105.24	207.334
	1105.7	156.75		1105.7	364.362		1105.7	216.923		1105.7	205.192
	1106.15	156.067		1106.15	357.872		1106.15	210.466		1106.15	203.123
	1106.6	155.128		1106.6	353.053		1106.6	203.828		1106.6	201.088
	1107.05	153.967		1107.05	348.127		1107.05	201.133		1107.05	199.031
	1107.51	152.749		1107.51	343.977		1107.51	200.646		1107.51	196.905
	1107.96	151.148		1107.96	337.903		1107.96	200.606		1107.96	194.659
	1108.41	149.786		1108.41	331.39		1108.41	201.057		1108.41	192.253
	1108.86	148.061		1108.86	326.138		1108.86	202.731		1108.86	189.704
	1109.32	146.951		1109.32	320.763		1109.32	207.755		1109.32	187.032
	1109.77	145.633		1109.77	316.586		1109.77	209.655		1109.77	184.267
	1110.22	143.301		1110.22	311.53		1110.22	210.086		1110.22	181.441
	1110.67	141.148		1110.67	307.63		1110.67	207.911		1110.67	178.608
	1111.13	139.019		1111.13	303.671		1111.13	203.078		1111.13	175.808
	1111.58	137.116		1111.58	300.995		1111.58	199.794		1111.58	173.054
	1112.03	134.845		1112.03	297.436		1112.03	196.812		1112.03	170.392
	1112.48	132.801		1112.48	293.645		1112.48	193.716		1112.48	167.841
	1112.93	130.498		1112.93	289.946		1112.93	190.377		1112.93	165.418
	1113.39	128.525		1113.39	285.164		1113.39	186.969		1113.39	163.084
	1113.84	126.502		1113.84	279.647		1113.84	183.119		1113.84	160.757
	1114.29	124.536		1114.29	273.391		1114.29	179.295		1114.29	158.439
	1114.74	123.047		1114.74	267.378		1114.74	175.844		1114.74	156.136
	1115.2	121.649		1115.2	261.896		1115.2	172.695		1115.2	153.852
	1115.65	119.912		1115.65	257.436		1115.65	168.489		1115.65	151.596
	1116.1	117.894		1116.1	251.215		1116.1	164.099		1116.1	149.445
	1116.55	115.72		1116.55	244.169		1116.55	159.963		1116.55	147.403
	1117	113.726		1117	236.549		1117	156.067		1117	145.47
	1117.45	111.711		1117.45	230.917		1117.45	153.98		1117.45	143.628
	1117.91	109.58		1117.91	227.863		1117.91	152.902		1117.91	141.838
	1118.36	106.226		1118.36	226.637		1118.36	152.642		1118.36	140.07
	1118.81	105.466		1118.81	228.302		1118.81	152.562		1118.81	138.287
	1119.26	105.077		1119.26	227.271		1119.26	152.177		1119.26	136.437
	1119.71	104.49		1119.71	218.82		1119.71	151.43		1119.71	134.548
	1120.17	103.926		1120.17	217.887		1120.17	149.896		1120.17	132.617
	1120.62	103.391		1120.62	216.884		1120.62	147.239		1120.62	130.645
	1121.07	102.176		1121.07	215.188		1121.07	144.046		1121.07	128.624
	1121.52	100.148		1121.52	212.653		1121.52	140.25		1121.52	126.555
	1121.97	97.8079		1121.97	209.469		1121.97	134.553		1121.97	124.461
	1122.42	95.0541		1122.42	205.747		1122.42	127.843		1122.42	122.344
	1122.87	91.605		1122.87	201.739		1122.87	120.79		1122.87	120.178
	1123.33	88.2956		1123.33	197.109		1123.33	114.752		1123.33	117.945
	1123.78	85.6794		1123.78	191.868		1123.78	110.986		1123.78	115.661
	1124.23	83.2908		1124.23	185.2		1124.23	108.588		1124.23	113.347
	1124.68	80.2083		1124.68	177.645		1124.68	106.556		1124.68	111.012
	1125.13	79.0627		1125.13	170.547		1125.13	104.793		1125.13	108.644
	1125.58	78.403		1125.58	163.476		1125.58	103.308		1125.58	106.225
	1126.03	77.9545		1126.03	157.019		1126.03	102.231		1126.03	103.718
	1126.49	77.0842		1126.49	150.871		1126.49	101.101		1126.49	101.059
	1126.94	76.1335		1126.94	143.639		1126.94	99.7666		1126.94	98.2249
	1127.39	75.0995		1127.39	136.775		1127.39	98.2463		1127.39	95.2106
	1127.84	72.9409		1127.84	130.648		1127.84	95.3019		1127.84	92.0443
	1128.29	70.3969		1128.29	126.156		1128.29	90.59		1128.29	88.739
	1128.74	67.1339		1128.74	122.655		1128.74	85.6214		1128.74	85.3332
	1129.19	62.9947		1129.19	119.263		1129.19	80.3707		1129.19	81.8792
	1129.64	58.7647		1129.64	115.388		1129.64	75.249		1129.64	78.4188
	1130.09	54.7805		1130.09	111.049		1130.09	70.2143		1130.09	74.9332
	1130.54	49.8728		1130.54	107.309		1130.54	65.4329		1130.54	71.4347
	1130.99	46.8393		1130.99	104.173		1130.99	61.0143		1130.99	67.9449
	1131.45	44.186		1131.45	102.005		1131.45	57.4162		1131.45	64.4673
	1131.9	42.4122		1131.9	100.463		1131.9	54.5516		1131.9	61.004
	1132.35	41.6586		1132.35	98.4906		1132.35	52.8613		1132.35	57.5303
	1132.8	41.6281		1132.8	95.7288		1132.8	51.49		1132.8	54.0792
	1133.25	43.6662		1133.25	92.6596		1133.25	49.7646		1133.25	50.6886
	1133.7	43.4261		1133.7	88.7298		1133.7	47.1706		1133.7	47.3555
	1134.15	42.5614		1134.15	84.865		1134.15	44.9355		1134.15	44.1424
	1134.6	41.3006		1134.6	79.902		1134.6	41.7253		1134.6	41.0485
	1135.05	39.2075		1135.05	75.1569		1135.05	37.2836		1135.05	38.0309
	1135.5	36.5034		1135.5	70.0527		1135.5	31.6918		1135.5	35.0646
	1135.95	33.6197		1135.95	65.8871		1135.95	26.56		1135.95	32.1164
	1136.4	30.9372		1136.4	63.7876		1136.4	21.8444		1136.4	29.2759
	1136.85	25.3672		1136.85	62.4575		1136.85	18.3902		1136.85	26.6207
	1137.3	21.058		1137.3	60.2044		1137.3	15.595		1137.3	24.1542
	1137.75	17.2474		1137.75	55.4793		1137.75	13.865		1137.75	21.8749
	1138.2	13.0574		1138.2	49.0529		1138.2	12.62		1138.2	19.7588
	1138.65	8.66413		1138.65	40.5886		1138.65	11.5958		1138.65	17.772
	1139.1	5.82214		1139.1	32.4503		1139.1	10.7662		1139.1	15.9104
	1139.55	1.62445		1139.55	23.0005		1139.55	9.56469		1139.55	14.1699
	1140	-1.41647		1140	13.1835		1140	8.02845		1140	12.6142
	1140.45	-4.10417		1140.45	3.1623		1140.45	6.38948		1140.45	11.1939
	1140.9	-6.1519		1140.9	-5.38246		1140.9	4.85892		1140.9	9.89554
	1141.34	-6.24671		1141.34	-8.0876		1141.34	5.51957		1141.34	8.73762
	1141.79	-3.95838		1141.79	-7.59913		1141.79	8.58845		1141.79	7.67106
	1142.25	-1.95772		1142.25	-7.62937		1142.25	9.42867		1142.25	6.72845
	1142.7	-0.975085		1142.7	-6.24972		1142.7	0.698384		1142.7	5.92907
	1143.16	-0.810822		1143.16	-4.75774		1143.16	1.79575		1143.16	5.25626
	1143.61	-0.0659406		1143.61	-0.292507		1143.61	4.68529		1143.61	4.68296
	1144.07	0.44016		1144.07	4.83073		1144.07	12.3201		1144.07	4.18474
	1144.52	0.527935		1144.52	9.65238		1144.52	7.95825		1144.52	3.68367
	1144.98	1.16179		1144.98	13.5466		1144.98	2.5169		1144.98	3.20224
	1145.43	2.84421		1145.43	18.1748		1145.43	-5.46546		1145.43	2.85778
	1145.89	2.71573		1145.89	20.5354		1145.89	-6.48066		1145.89	2.69409
	1146.34	2.39871		1146.34	20.0591		1146.34	-6.3758		1146.34	2.7748
	1146.8	3.20359		1146.8	20.3805		1146.8	-7.6502		1146.8	3.0478
	1147.25	2.32342		1147.25	20.388		1147.25	-7.11658		1147.25	3.42621
	1147.71	0.884826		1147.71	21.9621		1147.71	-3.50242		1147.71	3.94992
	1148.16	0.344755		1148.16	21.945		1148.16	1.69221		1148.16	4.62663
	1148.62	-3.1497		1148.62	22.7168		1148.62	7.48758		1148.62	5.48211
	1149.07	-2.28608		1149.07	23.0596		1149.07	14.046		1149.07	6.52772
	1149.53	-0.844918		1149.53	24.8184		1149.53	19.142		1149.53	7.73312
	1149.98	0.341495		1149.98	27.4941		1149.98	19.7488		1149.98	9.06854
	1150.44	2.48005		1150.44	29.7702		1150.44	18.8498		1150.44	10.4532
	1150.89	4.3511		1150.89	33.4956		1150.89	16.7599		1150.89	11.9245
	1151.35	5.57297		1151.35	36.9725		1151.35	14.1074		1151.35	13.4617
	1151.8	7.84048		1151.8	38.6801		1151.8	11.575		1151.8	15.0518
	1152.26	9.79856		1152.26	42.2192		1152.26	10.6122		1152.26	16.6495
	1152.71	13.1469		1152.71	44.764		1152.71	10.7998		1152.71	18.1933
	1153.16	17.5216		1153.16	45.7383		1153.16	11.5688		1153.16	19.6087
	1153.62	22.0371		1153.62	45.2978		1153.62	13.3007		1153.62	20.8852
	1154.07	27.6207		1154.07	43.2459		1154.07	15.1609		1154.07	22.0609
	1154.53	29.4871		1154.53	40.7578		1154.53	17.1524		1154.53	23.1202
	1154.98	29.2706		1154.98	37.2963		1154.98	20.497		1154.98	24.117
	1155.44	28.1783		1155.44	35.6849		1155.44	24.4215		1155.44	25.0272
	1155.89	26.384		1155.89	33.3797		1155.89	26.0986		1155.89	25.7971
	1156.35	23.0063		1156.35	27.9375		1156.35	27.2358		1156.35	26.4219
	1156.8	21.0332		1156.8	26.5293		1156.8	28.2764		1156.8	26.8774
	1157.25	18.7555		1157.25	25.7588		1157.25	30.136		1157.25	27.1442
	1157.71	13.7702		1157.71	27.3388		1157.71	31.8513		1157.71	27.2322
	1158.16	10.8195		1158.16	28.5886		1158.16	32.8762		1158.16	27.1279
	1158.62	8.87436		1158.62	31.438		1158.62	31.724		1158.62	26.826
	1159.07	7.15503		1159.07	34.4323		1159.07	30.0192		1159.07	26.3489
	1159.52	6.87831		1159.52	35.8981		1159.52	31.144		1159.52	25.722
	1159.98	6.69643		1159.98	36.3453		1159.98	31.2076		1159.98	24.9581
	1160.43	7.95982		1160.43	35.4686		1160.43	29.943		1160.43	24.1039
	1160.88	14.2699		1160.88	36.913		1160.88	27.3568		1160.88	23.1806
	1161.34	15.9419		1161.34	39.2218		1161.34	25.8709		1161.34	22.205
	1161.79	18.0933		1161.79	42.5506		1161.79	25.8236		1161.79	21.217
	1162.25	19.2988		1162.25	48.054		1162.25	26.0361		1162.25	20.2446
	1162.7	20.0172		1162.7	50.7846		1162.7	26.2044		1162.7	19.2978
	1163.15	19.018		1163.15	52.8841		1163.15	25.7848		1163.15	18.4604
	1163.61	17.5661		1163.61	56.1485		1163.61	26.2305		1163.61	17.775
	1164.06	15.3601		1164.06	57.3625		1164.06	27.2668		1164.06	17.2435
	1164.52	14.6399		1164.52	56.7982		1164.52	29.1611		1164.52	16.8439
[truncated: 78 more rows]
